# Supplementary material for: A supervised scheme for aspect extraction in sentiment analysis using the hybrid feature set of word dependency relations and lemmas
Source: PeerJ Comput Sci. 2021 Feb 5;7:e347. doi: 10.7717/peerj-cs.347 (PMC7959606; doi:10.7717/peerj-cs.347)
Supplement: Supplemental Information 4 — SemEval restaurant review dataset. [file peerj-cs-07-347-s004.xml]

<?xml version="1.0" encoding="UTF-8" standalone="yes"?>
<sentences>
    <sentence id="32897564#894393#2">
        <text>The bread is top notch as well.</text>
    </sentence>
    <sentence id="33070600#670328#0">
        <text>I have to say they have one of the fastest delivery times in the city.</text>
    </sentence>
    <sentence id="33070600#670328#2">
        <text>Food is always fresh and hot- ready to eat!</text>
    </sentence>
    <sentence id="36244464#949326#5">
        <text>Did I mention that the coffee is OUTSTANDING?</text>
    </sentence>
    <sentence id="32894246#870052#0">
        <text>Certainly not the best sushi in New York, however, it is always fresh, and the place is very clean, sterile.</text>
    </sentence>
    <sentence id="32894246#870052#1">
        <text>I trust the people at Go Sushi, it never disappoints.</text>
    </sentence>
    <sentence id="32894246#870052#2">
        <text>Straight-forward, no surprises, very decent Japanese food.</text>
    </sentence>
    <sentence id="35390182#756337#4">
        <text>BEST spicy tuna roll, great asian salad.</text>
    </sentence>
    <sentence id="35390182#756337#5">
        <text>Try the rose roll (not on menu).</text>
    </sentence>
    <sentence id="11447227#436718#3">
        <text>I love the drinks, esp lychee martini, and the food is also VERY good.</text>
    </sentence>
    <sentence id="33071731#1007204#3">
        <text>In fact, this was not a Nicoise salad and was barely eatable.</text>
    </sentence>
    <sentence id="33085939#758010#0">
        <text>While there's a decent menu, it shouldn't take ten minutes to get your drinks and 45 for a dessert pizza.</text>
    </sentence>
    <sentence id="11313431#524365#3">
        <text>Once we sailed, the top-notch food and live entertainment sold us on a unforgettable evening.</text>
    </sentence>
    <sentence id="11359717#1138929#1">
        <text>Our waiter was horrible; so rude and disinterested.</text>
    </sentence>
    <sentence id="11359717#1138929#3">
        <text>The sangria's - watered down.</text>
    </sentence>
    <sentence id="11359717#1138929#4">
        <text>menu - uneventful, small.</text>
    </sentence>
    <sentence id="11313439#692431#0">
        <text>Anytime and everytime I find myself in the neighborhood I will go to Sushi Rose for fresh sushi and great portions all at a reasonable price.</text>
    </sentence>
    <sentence id="11351513#832512#0">
        <text>Great food but the service was dreadful!</text>
    </sentence>
    <sentence id="35390148#588852#2">
        <text>The portions of the food that came out were mediocre.</text>
    </sentence>
    <sentence id="11351513#832512#1">
        <text>the two waitress's looked like they had been sucking on lemons.</text>
    </sentence>
    <sentence id="11313431#524365#2">
        <text>From the beginning, we were met by friendly staff memebers, and the convienent parking at Chelsea Piers made it easy for us to get to the boat.</text>
    </sentence>
    <sentence id="35196520#758440#4">
        <text>We enjoyed ourselves thoroughly and will be going back for the desserts ....</text>
    </sentence>
    <sentence id="35196527#481646#2">
        <text>Desserts are almost incredible: my personal favorite is their Tart of the Day.</text>
    </sentence>
    <sentence id="35668126#536759#0">
        <text>I am surprised at the lower reviews because it is definitely better than other places I have tried with higher ratings.</text>
    </sentence>
    <sentence id="35668126#536759#1">
        <text>Maybe the secret was that we went on a Sunday night and everything was great.</text>
    </sentence>
    <sentence id="35668126#536759#2">
        <text>The food was extremely tasty, creatively presented and the wine excellent.</text>
    </sentence>
    <sentence id="33070286#1133164#0">
        <text>WE ENDED UP IN LITTLE ITALY IN LATE AFTERNOON.</text>
    </sentence>
    <sentence id="33070286#1133164#4">
        <text>WE WERE PLEASANTLY SURPRISED WITH OUR CHOICE.</text>
    </sentence>
    <sentence id="33070286#1133164#6">
        <text>THE LASAGNA WAS PROBABLY THE BEST I HAVE TASTED.</text>
    </sentence>
    <sentence id="32894336#662479#0">
        <text>Harumi Sushi has the freshest and most delicious array of sushi in NYC.</text>
    </sentence>
    <sentence id="32894336#662479#1">
        <text>I highly recommend it for not just its superb cuisine, but also for its friendly owners and staff.</text>
    </sentence>
    <sentence id="32892130#435512#0">
        <text>If you're craving some serious indian food and desire a cozy ambiance, this is quite and exquisite choice.</text>
    </sentence>
    <sentence id="32892130#435512#4">
        <text>I definitely enjoyed the food as well.</text>
    </sentence>
    <sentence id="32894791#1611374#0">
        <text>have always had a great time here.</text>
    </sentence>
    <sentence id="11432316#715219#2">
        <text>It was pleasantly uncrowded, the service was delightful, the garden adorable, the food (from appetizers to entrees) was delectable.</text>
    </sentence>
    <sentence id="33085669#409731#13">
        <text>You will be very happy with the experience.</text>
    </sentence>
    <sentence id="11351354#412616#0">
        <text>The food is surprisingly good, and the decor is nice.</text>
    </sentence>
    <sentence id="35714274#1076679#0">
        <text>How pretentious and inappropriate for MJ Grill to claim that it provides power lunch and dinners!</text>
    </sentence>
    <sentence id="35714274#1076679#5">
        <text>Two wasted steaks -- what a crime!</text>
    </sentence>
    <sentence id="35720486#684689#4">
        <text>The staff should be a bit more friendly.</text>
    </sentence>
    <sentence id="33507331#1177339#2">
        <text>I absolutely suggest this place.</text>
    </sentence>
    <sentence id="33064346#1483297#0">
        <text>I think the meatball parm is good.</text>
    </sentence>
    <sentence id="11417054#1062693#2">
        <text>If you want good tasting, well seasoned latin food eat at Cabana and you can't go wrong.</text>
    </sentence>
    <sentence id="13383936#420974#4">
        <text>Definitely try the taglierini with truffles - it was incredible.</text>
    </sentence>
    <sentence id="13383936#420974#5">
        <text>Also, the staff is very attentive and really personable.</text>
    </sentence>
    <sentence id="13383936#420974#6">
        <text>Overall, this is a great new restaurant that has been consistently good every time I have been.</text>
    </sentence>
    <sentence id="36244423#1058258#2">
        <text>The gnocchi literally melts in your mouth!</text>
    </sentence>
    <sentence id="11559272#409013#0">
        <text>Had a great experience at Trio ... staff was pleasant; food was tasty and large in portion size - I would highly recommend the portobello/gorgonzola/sausage appetizer and the lobster risotto.</text>
    </sentence>
    <sentence id="36244784#0#3">
        <text>Entrees include classics like lasagna, fettuccine Alfredo and chicken parmigiana.</text>
    </sentence>
    <sentence id="32938222#1552119#2">
        <text>The food is good, the teriyaki I recommend.</text>
    </sentence>
    <sentence id="11546184#1465600#0">
        <text>Meal was very expensive for what you get.</text>
    </sentence>
    <sentence id="32895093#418997#3">
        <text>Try the Peanut Butter Sorbet and the pizza with soy cheese!</text>
    </sentence>
    <sentence id="32406302#615620#2">
        <text>Good food at the right price, what more can you ask for.</text>
    </sentence>
    <sentence id="35390182#756337#1">
        <text>We love it, and took buses and cabs to get there.</text>
    </sentence>
    <sentence id="11302356#1455624#2">
        <text>If you' re in New York, you do not want to miss this place.</text>
    </sentence>
    <sentence id="11302356#1455624#1">
        <text>The food is top notch, the service is attentive, and the atmosphere is great.</text>
    </sentence>
    <sentence id="11302356#1455624#0">
        <text>I've been coming here on and off for the past five years and I have to say that La Lanterna has never, ever dissapointed me.</text>
    </sentence>
    <sentence id="11302355#533813#0">
        <text>Great food, great waitstaff, great atmosphere, and best of all GREAT beer!</text>
    </sentence>
    <sentence id="35698351#821341#0">
        <text>this is still one of my most favorite restaurants in the area the food is inexpensive but very good (kimono shrimp special was excellent) and has a great atmosphere.</text>
    </sentence>
    <sentence id="11351664#1238806#0">
        <text>My husband and I moved to Nolita 6 years ago and for as long as we have lived here, Peasant has been our favorite!</text>
    </sentence>
    <sentence id="33070305#1312437#6">
        <text>The whole experience was satisfying.</text>
    </sentence>
    <sentence id="33070305#1312437#1">
        <text>However, it was worth the visit.</text>
    </sentence>
    <sentence id="33070305#1312437#2">
        <text>The menu is interesting and quite reasonably priced.</text>
    </sentence>
    <sentence id="33070305#1312437#3">
        <text>The food was delicious and clearly fresh ingredients were used.</text>
    </sentence>
    <sentence id="11610073#973003#3">
        <text>This made it obvious that the food wasn't cooked fresh; it was obviously made before hand and then reheated.</text>
    </sentence>
    <sentence id="11464789#378665#0">
        <text>Appetizer are excellent here; you can make a great (and inexpensive) meal out of them.</text>
    </sentence>
    <sentence id="11464789#378665#1">
        <text>The spicy mussels are a highlight.</text>
    </sentence>
    <sentence id="32899282#556036#2">
        <text>Also get the Onion Rings -- best we've ever had.</text>
    </sentence>
    <sentence id="11351587#1488758#8">
        <text>Would not return for the amount we paid.</text>
    </sentence>
    <sentence id="11351587#1488758#2">
        <text>However, being foodies, we were utterly disappointed with the food.</text>
    </sentence>
    <sentence id="11359656#1716239#1">
        <text>Huge portions, great and attentive service, and pretty good prices.</text>
    </sentence>
    <sentence id="11359797#469087#7">
        <text>I was highly disappointed by their service and food.</text>
    </sentence>
    <sentence id="11359797#469087#6">
        <text>I complained to the waiter and then to the manager, but the intensity of rudeness from them just went up.</text>
    </sentence>
    <sentence id="32938828#1194079#1">
        <text>The food is great and the milkshakes are even better!</text>
    </sentence>
    <sentence id="11349445#757796#5">
        <text>Stay away if you're claustrophobic</text>
    </sentence>
    <sentence id="11349445#757796#0">
        <text>If you're in the 'hood, definitely stop in.</text>
    </sentence>
    <sentence id="11349445#757796#1">
        <text>the mushroom barley soup is amazing.</text>
    </sentence>
    <sentence id="11602699#875811#0">
        <text>On the recommendation of a friend, I checked out Arezzo with my wife.</text>
    </sentence>
    <sentence id="11602699#875811#1">
        <text>I'm glad I did as the food was very good and the staff was friendly, courteous and efficient.</text>
    </sentence>
    <sentence id="11313316#1234433#2">
        <text>Their duck here is also absolutely delicious.</text>
    </sentence>
    <sentence id="11313316#1234433#0">
        <text>This is definitely one of the places that I have continued to come back to over the years.</text>
    </sentence>
    <sentence id="11351762#644011#1">
        <text>While it was large and a bit noisy, the drinks were fantastic, and the food was superb.</text>
    </sentence>
    <sentence id="35719198#0#5">
        <text>One caveat: Some of the curried casseroles can be a trifle harsh.</text>
    </sentence>
    <sentence id="35158451#1089920#3">
        <text>I wasn't impressed and it wasn't SPICEY????</text>
    </sentence>
    <sentence id="33070461#1496736#1">
        <text>The food was almost always EXCELLENT.</text>
    </sentence>
    <sentence id="32882616#562969#4">
        <text>I was pleasently surprised at the taste.</text>
    </sentence>
    <sentence id="33070309#423221#1">
        <text>A nice space, as long as it doesn't get too crowded and a singleminded devotion to its chosen cuisine make Mare a great choice for seafood lovers.</text>
    </sentence>
    <sentence id="32882616#562969#3">
        <text>I never had an orange donut before so I gave it a shot.</text>
    </sentence>
    <sentence id="35171678#484493#3">
        <text>they really provide a relaxing, laid-back atmosphere.</text>
    </sentence>
    <sentence id="32945645#1528063#2">
        <text>This particular location certainly uses substandard meats.</text>
    </sentence>
    <sentence id="32895093#418997#0">
        <text>I stumbled upon this resteraunt on my way home from the subway.</text>
    </sentence>
    <sentence id="11546184#1465600#4">
        <text>The Management was less than accomodating.</text>
    </sentence>
    <sentence id="13383936#420974#2">
        <text>The ambience is also more laid-back and relaxed.</text>
    </sentence>
    <sentence id="35692932#1064131#3">
        <text>the teas are great and all the sweets are homemade.</text>
    </sentence>
    <sentence id="11488685#420977#1">
        <text>mojitos and the service are the best part in there</text>
    </sentence>
    <sentence id="35397104#0#3">
        <text>Sandwiches, burgers and salads, like the lemon-dressed cobb, are classic successes.</text>
    </sentence>
    <sentence id="35820984#608922#0">
        <text>this restaurant is absolutely beautiful.</text>
    </sentence>
    <sentence id="35820984#608922#1">
        <text>The design is very intimate and romantic.</text>
    </sentence>
    <sentence id="35820984#608922#2">
        <text>The food was wonderful and imaginative.</text>
    </sentence>
    <sentence id="35820984#608922#3">
        <text>The staff is very sharp and they look good too.</text>
    </sentence>
    <sentence id="36245348#821441#2">
        <text>The worst though was the taste.</text>
    </sentence>
    <sentence id="36245348#821441#3">
        <text>They were dry, stale and pretty flavorless.</text>
    </sentence>
    <sentence id="11432442#650772#5">
        <text>The fajita we tried was tasteless and burned and the mole sauce was way too sweet.</text>
    </sentence>
    <sentence id="11432442#650772#6">
        <text>Stay with the roasted chickens and you'll be fine.</text>
    </sentence>
    <sentence id="32944693#1193404#4">
        <text>The atmosphere is warm, comfortable, artsy and sexy.</text>
    </sentence>
    <sentence id="32944693#1193404#1">
        <text>The food is great (big selection, reasonable prices) and the drinks are really good.</text>
    </sentence>
    <sentence id="35693214#539116#1">
        <text>The steak melted in my mouth.</text>
    </sentence>
    <sentence id="32950007#1320096#3">
        <text>The food did take a few extra minutes to come, but the cute waiters' jokes and friendliness made up for it.</text>
    </sentence>
    <sentence id="35938288#666236#2">
        <text>Most importantly, it is reasonably priced.</text>
    </sentence>
    <sentence id="11350660#564640#1">
        <text>The selection of food is excellent (I'm not used to having much choice at restaurants), and the atmosphere is great.</text>
    </sentence>
    <sentence id="35393632#1591698#7">
        <text>Only suggestion is that you skip the dessert, it was overpriced and fell short on taste.</text>
    </sentence>
    <sentence id="15087705#871249#1">
        <text>Food was decent, but not great.</text>
    </sentence>
    <sentence id="11349871#518230#0">
        <text>I have no idea why this restaurant is so often overlooked.</text>
    </sentence>
    <sentence id="11349871#518230#1">
        <text>From the moment you walk in, you feel like you're in the perfect place.</text>
    </sentence>
    <sentence id="11651062#1264882#1">
        <text>i dont know what some people who rave about this hot dog are talking about.</text>
    </sentence>
    <sentence id="11359619#487952#3">
        <text>it is a hidden delight complete with a quaint bar and good food.</text>
    </sentence>
    <sentence id="32893510#483382#2">
        <text>I find that most Kosher restaurants are average to good, but this has been the best I've eaten so far.</text>
    </sentence>
    <sentence id="11351628#404492#6">
        <text>The waiters ALWAYS look angry and even ignore their high-tipping regulars.</text>
    </sentence>
    <sentence id="35709141#1107179#0">
        <text>the atmosphere is very nice, and a welcome escape from the rest of the SI mall.</text>
    </sentence>
    <sentence id="32935211#1468239#1">
        <text>Yes, they're a bit more expensive then typical, but then again, so is their food.</text>
    </sentence>
    <sentence id="11351725#582163#11">
        <text>Not terrible, but not the restaurant in the reviews of 2002.</text>
    </sentence>
    <sentence id="33069901#1437116#3">
        <text>I can say that the wraps, burgers and salads were all fresh, tasty and the mango margareta at $9 was WELL WORTH the money.</text>
    </sentence>
    <sentence id="33069901#1437116#4">
        <text>It was delicious and large!</text>
    </sentence>
    <sentence id="35709337#1579632#6">
        <text>Anywhere else, the prices would be 3x as high!</text>
    </sentence>
    <sentence id="33069901#1437116#1">
        <text>The service we experienced was friendly and good.</text>
    </sentence>
    <sentence id="11351725#582163#9">
        <text>Our waiter was friendly and it is a shame that he didnt have a supportive staff to work with.</text>
    </sentence>
    <sentence id="11351725#582163#7">
        <text>The folding chair I was seated at was uncomfortable.</text>
    </sentence>
    <sentence id="11351725#582163#5">
        <text>As we waited I watched 3 seperate groups of diners discuss how dissapointed they also were.</text>
    </sentence>
    <sentence id="11432842#416795#5">
        <text>An excellent choice in midtown.</text>
    </sentence>
    <sentence id="11432842#416795#1">
        <text>Service was among the best I have ever had in NYC.</text>
    </sentence>
    <sentence id="11432842#416795#2">
        <text>The fettucino alfredo was amazing.</text>
    </sentence>
    <sentence id="33067279#1612676#1">
        <text>The food was very good and I was pleasantly surprised to see so many vegan options.</text>
    </sentence>
    <sentence id="32930165#1643018#3">
        <text>I know real Indian food and this wasn't it.</text>
    </sentence>
    <sentence id="11359727#487554#5">
        <text>Be sure to try the Smoked Trout...Lamb Chops, Veal Chops, Rabbit, the potato gratin, on and on and on...</text>
    </sentence>
    <sentence id="11359727#487554#2">
        <text>Even when the chef is not in the house, the food and service are right on target.</text>
    </sentence>
    <sentence id="32893609#708406#2">
        <text>Everything from the eggs benedict to the mussels and even the hamburger were done well and very tasty.</text>
    </sentence>
    <sentence id="32926987#668438#1">
        <text>The waiters were very professional, courteous and attentive.</text>
    </sentence>
    <sentence id="32926987#668438#0">
        <text>My boyfriend and I went here last night and LOVED it!</text>
    </sentence>
    <sentence id="32935729#785247#5">
        <text>The falafal was rather over cooked and dried but the chicken was fine.</text>
    </sentence>
    <sentence id="32935211#1468239#3">
        <text>I highly reccomend the grand marnier shrimp, it's insanely good.</text>
    </sentence>
    <sentence id="32944704#492723#0">
        <text>We been there and we really enjoy the food, was areally great food, and the service was really good.</text>
    </sentence>
    <sentence id="33061325#0#3">
        <text>Desserts include flan and sopaipillas.</text>
    </sentence>
    <sentence id="32894513#498296#0">
        <text>I was starving and the small portions were driving me crazy!</text>
    </sentence>
    <sentence id="35709141#1107179#4">
        <text>The wait staff was loud and inconsiderate.</text>
    </sentence>
    <sentence id="35709141#1107179#1">
        <text>However, the food and service and dramatically lacking.</text>
    </sentence>
    <sentence id="35709141#1107179#2">
        <text>The sushi is cut in blocks bigger than my cell phone.</text>
    </sentence>
    <sentence id="11350496#1560668#3">
        <text>The service is great, my soup always arrives nice and hot.</text>
    </sentence>
    <sentence id="11351625#909535#1">
        <text>It had been awhile and I forgot just how delicious crepes can be.</text>
    </sentence>
    <sentence id="11351622#0#5">
        <text>Montparnasse's desserts--especially the silken creme brulee and paper-thin apple tart--are good enough on their own to make the restaurant worth the trip.</text>
    </sentence>
    <sentence id="35701425#1155856#1">
        <text>My friend told me about this restaurant for a year before he finally took me this weekend.</text>
    </sentence>
    <sentence id="11351620#1180095#0">
        <text>i had a delicious shrimp creole.</text>
    </sentence>
    <sentence id="11351620#1180095#1">
        <text>The chicken dinner was real good.</text>
    </sentence>
    <sentence id="32464595#574909#4">
        <text>Beware of the chili signed food items not unless you want to call the fire department to douse the flames in your mouth.</text>
    </sentence>
    <sentence id="32938222#1552119#1">
        <text>The decor is designed in a contemporary Japanese style restaurant.</text>
    </sentence>
    <sentence id="11351620#1180095#3">
        <text>but the food was delicious.</text>
    </sentence>
    <sentence id="32464595#574909#2">
        <text>Try the ribs, sizzling beef and couple it with coconut rice.</text>
    </sentence>
    <sentence id="32893510#483382#3">
        <text>The only drawback is that it's a little pricey.</text>
    </sentence>
    <sentence id="32893510#483382#0">
        <text>Everything about this place was wonderful.</text>
    </sentence>
    <sentence id="32893040#1716582#5">
        <text>The avocado salad is a personal fave.</text>
    </sentence>
    <sentence id="32893040#1716582#6">
        <text>And, the honey BBQ rib tips are yummy!</text>
    </sentence>
    <sentence id="32893040#1716582#0">
        <text>The BEST Chinese food Uptown!</text>
    </sentence>
    <sentence id="35170181#0#2">
        <text>Service is known for bending over backwards to make everyone happy.</text>
    </sentence>
    <sentence id="32464601#418474#1">
        <text>The atmosphere is attractive, but a little uncomfortable.</text>
    </sentence>
    <sentence id="32464601#418474#2">
        <text>The staff is very friendly.</text>
    </sentence>
    <sentence id="11359618#788741#3">
        <text>Waiters are very friendly and the pasta is out of this world.</text>
    </sentence>
    <sentence id="33068517#482841#2">
        <text>Great wine list and great cocktail menu.</text>
    </sentence>
    <sentence id="33068517#482841#1">
        <text>The crab cakes are delicious and the BBQ rib was perfect.</text>
    </sentence>
    <sentence id="35869867#649564#1">
        <text>The food is wonderful, artfully done and simply delicious.</text>
    </sentence>
    <sentence id="32864873#471207#1">
        <text>Tiny restaurant with very fast service.</text>
    </sentence>
    <sentence id="11350539#680470#4">
        <text>The sauce may not be for everyone, since it is distintive.</text>
    </sentence>
    <sentence id="33069536#707145#3">
        <text>My husband and I have been there at least 6 times and we've always been given the highest service and often free desserts.</text>
    </sentence>
    <sentence id="32899414#512291#0">
        <text>A beautiful atmosphere, perfect for drinks and/or appetizers.</text>
    </sentence>
    <sentence id="32469157#1273114#0">
        <text>Curioni's Pizza has been around since the 1920's.</text>
    </sentence>
    <sentence id="32469157#1273114#1">
        <text>They make the best pizza in New Jersey.</text>
    </sentence>
    <sentence id="36072604#1106889#1">
        <text>I recently visited over this past summer after being away for a year.</text>
    </sentence>
    <sentence id="36072604#1106889#2">
        <text>What a difference, the service was very comforting and the food was better than average, but what really standed out was such a dynamic and extensive beer list.</text>
    </sentence>
    <sentence id="12036269#580745#1">
        <text>Frankly, the chinese food here is something I can make better at home.</text>
    </sentence>
    <sentence id="12036269#580745#2">
        <text>There was only one waiter for the whole restaurant upstairs.</text>
    </sentence>
    <sentence id="35695422#1464305#3">
        <text>We started with the scallops and asparagus and also had the soft shell crab as well as the cheese plate.</text>
    </sentence>
    <sentence id="36220672#1714981#3">
        <text>Not to be overlooked, the service is excellent.</text>
    </sentence>
    <sentence id="11651062#1264882#2">
        <text>this without question is one of the worst hotdogs i have ever had.</text>
    </sentence>
    <sentence id="32971013#1044651#2">
        <text>The staff is unbelievably friendly, and I dream about their Saag gosht...so good.</text>
    </sentence>
    <sentence id="33064238#563983#2">
        <text>I also recommend the garlic knots.</text>
    </sentence>
    <sentence id="32971013#1044651#0">
        <text>Best Indian food I have ever eaten.</text>
    </sentence>
    <sentence id="11351521#768768#3">
        <text>You won't be dissapointed.</text>
    </sentence>
    <sentence id="33064238#563983#0">
        <text>This place has the best pizza.</text>
    </sentence>
    <sentence id="35816071#637243#0">
        <text>Culinaria is a welcome addition to the Garment district- far better than any restaurant in the area.</text>
    </sentence>
    <sentence id="32896473#439063#3">
        <text>The music which is sometimes a little too heavy for my taste.</text>
    </sentence>
    <sentence id="11350010#590580#1">
        <text>The service is excellent and always informative without an air.</text>
    </sentence>
    <sentence id="11359762#927332#1">
        <text>The owner and staff go to great lengths to make you feel comfortable.</text>
    </sentence>
    <sentence id="11359764#1373169#0">
        <text>I can't stand this dungeon.</text>
    </sentence>
    <sentence id="32950061#1264345#1">
        <text>The sushi is always fresh and yummy and the menu is pretty varied.</text>
    </sentence>
    <sentence id="11359767#969393#2">
        <text>The food was great - sushi was good, but the cooked food amazed us.</text>
    </sentence>
    <sentence id="33106326#864352#0">
        <text>their dinner specials are fantastic.</text>
    </sentence>
    <sentence id="32894522#1633452#4">
        <text>Delish and made to your liking!</text>
    </sentence>
    <sentence id="32405935#675215#0">
        <text>Great food, great drinks, nice dining atmosphere.</text>
    </sentence>
    <sentence id="32894669#1075584#0">
        <text>For the price you pay for the food here, you'd expect it to be at least on par with other Japanese restaurants.</text>
    </sentence>
    <sentence id="32894669#1075584#1">
        <text>Food portion was SMALL and below average.</text>
    </sentence>
    <sentence id="32894669#1075584#8">
        <text>Do yourself a favor and avoid this place at ALL COST!</text>
    </sentence>
    <sentence id="33070605#1232775#0">
        <text>since the first time I came here I've been hooked.</text>
    </sentence>
    <sentence id="33085669#409731#11">
        <text>Sit back in one of those comfortable chairs.</text>
    </sentence>
    <sentence id="11351360#1704700#2">
        <text>People in the neighborhood seem to love it, too.</text>
    </sentence>
    <sentence id="32894416#1193614#6">
        <text>in conclusion, THIS PLACE SUCKS!!!</text>
    </sentence>
    <sentence id="33070461#1496736#6">
        <text>My favs here are the Tacos Pastor and the Tostada de Tinga...</text>
    </sentence>
    <sentence id="11351814#1650882#6">
        <text>Nick Stef's is one of the only places worthy of going in the area, so if you happen to be by Madison Square Garden or Herald's Square check it out!</text>
    </sentence>
    <sentence id="32936760#1397861#1">
        <text>Have to tell you: Not at all impressed.</text>
    </sentence>
    <sentence id="11447227#436718#2">
        <text>The bartenders and the managers are really nice and the decor is very comfy and laid-back, all the while being trendy.</text>
    </sentence>
    <sentence id="32889544#0#4">
        <text>For a savory take on the soup and sandwich meal, try the hot and sour soup.</text>
    </sentence>
    <sentence id="35693136#561234#0">
        <text>This bar has it all - great drinks, cool atmosphere, excellent service and delicious food.</text>
    </sentence>
    <sentence id="11484031#1129679#4">
        <text>Also, the chick peas with shrimp (appetizer) is divine.</text>
    </sentence>
    <sentence id="11351628#404492#9">
        <text>Finally, I got sick of the bad service, obnoxious smirks, and snotty back talk.</text>
    </sentence>
    <sentence id="35701425#1155856#0">
        <text>How have I never been to Agave before?</text>
    </sentence>
    <sentence id="11349536#778388#1">
        <text>You're going to drop some coin, but completely worth it, especially if you are looking to impress someone.</text>
    </sentence>
    <sentence id="32893510#483382#1">
        <text>We ordered lamb which was perfectly cooked and tasted awesome.</text>
    </sentence>
    <sentence id="11359619#487952#6">
        <text>i especially like their soft shell crab sandwich with fries.</text>
    </sentence>
    <sentence id="33070605#1232775#2">
        <text>if you're looking for authentic hong kong-style food, look no further.</text>
    </sentence>
    <sentence id="35390182#756337#0">
        <text>My wife I lived on the west side and found this while visiting firends on the UES.</text>
    </sentence>
    <sentence id="11351664#1238806#6">
        <text>good food good wine that's it.</text>
    </sentence>
    <sentence id="33070305#1312437#7">
        <text>A nice find in the neighborhood.</text>
    </sentence>
    <sentence id="33070305#1312437#4">
        <text>The staff was extremely friendly and pleasant.</text>
    </sentence>
    <sentence id="32894669#1075584#3">
        <text>And as SOON as one person is done, she asked to pick up the plate immediately.</text>
    </sentence>
    <sentence id="11349840#433070#0">
        <text>This place is Italian, not French.</text>
    </sentence>
    <sentence id="11351587#1488758#0">
        <text>After so many great reviews here, my bf and I went to Esca to celebrate my birthday last nite.</text>
    </sentence>
    <sentence id="11478791#397331#1">
        <text>While their kitchen food is delicious, their Sushi is out of this world.</text>
    </sentence>
    <sentence id="35177381#521555#2">
        <text>There was a heat problem to boot, so it was about 40 degrees in the restaurant -- we had to request to uncheck our coats!</text>
    </sentence>
    <sentence id="35171678#484493#2">
        <text>everything is scrumptious, from the excellent service by cute waitresses, to the extremely lush atmosphere.</text>
    </sentence>
    <sentence id="11351664#1238806#1">
        <text>It's traditional, simple italian food.</text>
    </sentence>
    <sentence id="11432316#715219#0">
        <text>My girlfriend and I just spent our 10 month anniversary at Lou Lou.</text>
    </sentence>
    <sentence id="35693081#540596#1">
        <text>The food is all-around good, with the rolls usually excellent and the sushi/sashimi not quite on the same level.</text>
    </sentence>
    <sentence id="35693081#540596#2">
        <text>(The sashimi is cut a little thinly.</text>
    </sentence>
    <sentence id="32944714#1559783#2">
        <text>Bay Terrace mall is nothing (ok, almost nothing) without it!</text>
    </sentence>
    <sentence id="35708055#673129#2">
        <text>Could have had better for 1/3 the price in Chinatown.</text>
    </sentence>
    <sentence id="11567247#1415594#0">
        <text>My husband and I had a blast.</text>
    </sentence>
    <sentence id="11651062#1264882#6">
        <text>personally i say save your money.</text>
    </sentence>
    <sentence id="11651063#1217842#0">
        <text>In addition to great hot dogs, DOTP has wonderful breakfast sandwiches that feature, in addition to great things like tator tots and English muffins, a delicious NJ-based pork product know to us Jersey girls and boys as Taylor ham.</text>
    </sentence>
    <sentence id="11651063#1217842#8">
        <text>Believe me, they live up to the name.</text>
    </sentence>
    <sentence id="11349845#1188496#1">
        <text>Well, it happened because of a graceless manager and a rude bartender who had us waiting 20 minutes for drinks, and then tells us to chill out.</text>
    </sentence>
    <sentence id="32892130#435512#1">
        <text>Not only is the service great, but forming conversation around a table is so easy beacuse the atmosphere can be both romantic and comfortable.</text>
    </sentence>
    <sentence id="11359797#469087#5">
        <text>When the dish arrived it was blazing with green chillis, definitely not edible by a human.</text>
    </sentence>
    <sentence id="11351819#985076#1">
        <text>The absolute worst service I've ever experienced and the food was below average (when they actually gave people the meals they ordered).</text>
    </sentence>
    <sentence id="33061445#591371#1">
        <text>It's about $7 for lunch and they have take-out or dine-in.</text>
    </sentence>
    <sentence id="11359762#927332#2">
        <text>They are by far the BEST past in New York.</text>
    </sentence>
    <sentence id="35698240#574381#0">
        <text>I have eaten here several times before attending an afternoon performance.</text>
    </sentence>
    <sentence id="32934709#796678#1">
        <text>Everything is very cheap.</text>
    </sentence>
    <sentence id="32934709#796678#2">
        <text>Be sure to accompany your food with one of their fresh juice concoctions.</text>
    </sentence>
    <sentence id="32894963#1707639#1">
        <text>The food is great and the prices are reasonable.</text>
    </sentence>
    <sentence id="32894963#1707639#3">
        <text>The place is clean, and if you like soul food, then this is the place to be!</text>
    </sentence>
    <sentence id="32894963#1707639#4">
        <text>You'll see a lot of people eating there after church.</text>
    </sentence>
    <sentence id="33059678#631861#3">
        <text>I had roast chicken and a salad.</text>
    </sentence>
    <sentence id="32894966#1727613#0">
        <text>I've been a regular customer at Juice Generation for the last 3 months - my office moved to the Film Center on Ninth Avenue and they are on the next block.</text>
    </sentence>
    <sentence id="32894966#1727613#7">
        <text>They have a very good chicken with avocado and good tuna as well.</text>
    </sentence>
    <sentence id="32894966#1727613#11">
        <text>It's the kind of place I like to support!</text>
    </sentence>
    <sentence id="11558693#1436895#4">
        <text>But the meals were terrible.</text>
    </sentence>
    <sentence id="11558693#1436895#6">
        <text>My chicken was completely dried out and on the cold side and the sauce was not very flavorful.</text>
    </sentence>
    <sentence id="12037822#470071#0">
        <text>Malted Milk Ball Gelato - have you ever in your life heard of anything so ridiculously wonderful?</text>
    </sentence>
    <sentence id="36216551#1233442#0">
        <text>just walk by the window and see all the unbiased positive reviews in all the major nyc publications.</text>
    </sentence>
    <sentence id="11558693#1436895#9">
        <text>Way too much money for such a terrible meal.</text>
    </sentence>
    <sentence id="35708055#673129#6">
        <text>Would not recommend anyone to go.</text>
    </sentence>
    <sentence id="35700731#1595671#2">
        <text>However, the service is absolutely horrible.</text>
    </sentence>
    <sentence id="11350033#1264371#4">
        <text>A con was the slow bar service.</text>
    </sentence>
    <sentence id="35158410#1207085#5">
        <text>Dessert was also to die for!</text>
    </sentence>
    <sentence id="11660930#655010#6">
        <text>BTW, the service is very good .</text>
    </sentence>
    <sentence id="11567247#1415594#4">
        <text>We loved it and will go back!</text>
    </sentence>
    <sentence id="35695422#1464305#4">
        <text>I came again weeks later with my boyfriend and again had a very nice experience.</text>
    </sentence>
    <sentence id="12036269#580745#8">
        <text>It's eaten with black vinegar and shredded ginger.</text>
    </sentence>
    <sentence id="11350390#802808#2">
        <text>The unattractive lighting made me want to gag, the food was overpriced, there was the most awful disco pop duo performing-and my escargot looked like it might crawl off the plate.</text>
    </sentence>
    <sentence id="33068517#482841#4">
        <text>We'll definitly be back again!</text>
    </sentence>
    <sentence id="11359618#788741#1">
        <text>This is the best Italian restaurant in the city.</text>
    </sentence>
    <sentence id="11359619#487952#4">
        <text>it is a cozy place to go with a couple of friends.</text>
    </sentence>
    <sentence id="11565268#560107#1">
        <text>The service is always great, and the owner walks around to make sure you enjoy.</text>
    </sentence>
    <sentence id="11351628#404492#5">
        <text>because the waiters need SEVERE ATTITUE ADJUSTMENTS.</text>
    </sentence>
    <sentence id="35160930#774531#2">
        <text>There are numerous shavue restaurants in LA, but few out here.</text>
    </sentence>
    <sentence id="33068909#1189415#6">
        <text>Horrible experience - stay away!</text>
    </sentence>
    <sentence id="32926987#668438#3">
        <text>If this restaurant was in Manhattan, I would definitely go more often.</text>
    </sentence>
    <sentence id="11359791#791967#1">
        <text>the food is delicious and highly recommended.</text>
    </sentence>
    <sentence id="11359790#823900#2">
        <text>When it came time to take the order the waiter gave us a hard time, walked away then came back with a paper and pen for us to write down what we wanted...excuse me but isn't that his job???</text>
    </sentence>
    <sentence id="11350269#481079#1">
        <text>One of my Fav spots in the city.</text>
    </sentence>
    <sentence id="11351819#985076#4">
        <text>Over priced, overrated....stay away!</text>
    </sentence>
    <sentence id="11351819#985076#0">
        <text>Do not go to this restaurant.</text>
    </sentence>
    <sentence id="32894267#698671#2">
        <text>since i was in the neighborhood, we made sure to give this a try.</text>
    </sentence>
    <sentence id="11565268#560107#2">
        <text>All I can say is they are fantastic.</text>
    </sentence>
    <sentence id="11351628#404492#2">
        <text>Dieters stick to salads or indulge in vegetarian platters.</text>
    </sentence>
    <sentence id="32935729#785247#10">
        <text>So for a filling and healthy meal give it a go.</text>
    </sentence>
    <sentence id="33068909#1189415#7">
        <text>I can't imagine how much worse it would have been if we'd gone at a prime time!</text>
    </sentence>
    <sentence id="33066089#490193#0">
        <text>I have dined at Mammino several times now and each time it gets bettter.</text>
    </sentence>
    <sentence id="33066089#490193#4">
        <text>Definitely something to come down and check out.</text>
    </sentence>
    <sentence id="11359727#487554#3">
        <text>Since I cook for a living, I'm very fussy about the food I eat in restaurants.</text>
    </sentence>
    <sentence id="11639814#570590#2">
        <text>The service was outstanding.</text>
    </sentence>
    <sentence id="11432842#416795#0">
        <text>I went for restaurant week.</text>
    </sentence>
    <sentence id="11350141#1745557#0">
        <text>My friends and I stop here for pizza before hitting the Kips Bay movie theater.</text>
    </sentence>
    <sentence id="11350141#1745557#1">
        <text>We always enjoy the pizza.</text>
    </sentence>
    <sentence id="11350141#1745557#4">
        <text>The service is pretty good.</text>
    </sentence>
    <sentence id="35693216#1233439#0">
        <text>I went there with a few friends and will return.</text>
    </sentence>
    <sentence id="32944693#1193404#0">
        <text>This place has been around for a few years.</text>
    </sentence>
    <sentence id="11432442#650772#0">
        <text>Yum, the chicken is great here.</text>
    </sentence>
    <sentence id="36244423#1058258#3">
        <text>I highly recommend this restaurant!!</text>
    </sentence>
    <sentence id="11559272#409013#1">
        <text>You will find everything about Trio to your liking!</text>
    </sentence>
    <sentence id="11538980#453602#0">
        <text>This place was the worst.</text>
    </sentence>
    <sentence id="32891589#573560#0">
        <text>I ordered from here last week.</text>
    </sentence>
    <sentence id="32938222#1552119#0">
        <text>This is a nice sushi restaurant in Brooklyn that's located on 86 street, right underneath the train station.</text>
    </sentence>
    <sentence id="32406302#615620#1">
        <text>The food here was great, a treat from beginning to end.</text>
    </sentence>
    <sentence id="11484031#1129679#1">
        <text>The host (owner) and servers are personable and caring.</text>
    </sentence>
    <sentence id="32882616#562969#0">
        <text>I decided to try out this place after hearing about it in many magazines.</text>
    </sentence>
    <sentence id="11351561#744321#0">
        <text>It's just everything...the food, the atmosphere...the incrediby kind and gracious hostess.</text>
    </sentence>
    <sentence id="33070461#1496736#7">
        <text>Having moved I truly miss this place.</text>
    </sentence>
    <sentence id="33068635#1533725#2">
        <text>The food is very good and the service is great.</text>
    </sentence>
    <sentence id="11313316#1234433#1">
        <text>I usually get one the Vietnamese Beef Noodle Soup.</text>
    </sentence>
    <sentence id="33069925#747092#5">
        <text>SUM IT: local investment bankers like it, try for yourself at least once.</text>
    </sentence>
    <sentence id="11359797#469087#1">
        <text>I started going to dosa hut more after that.</text>
    </sentence>
    <sentence id="11661949#1709112#5">
        <text>We were wondering why they were there to make our dining experience miserable?</text>
    </sentence>
    <sentence id="11351354#412616#2">
        <text>Too bad, has a lot of potential.</text>
    </sentence>
    <sentence id="33069536#707145#0">
        <text>This place has the best Indian food in New York, hands down.</text>
    </sentence>
    <sentence id="33069536#707145#1">
        <text>The waiters are very friendly and helpful and if you frequent they will remember you.</text>
    </sentence>
    <sentence id="35693081#540596#0">
        <text>Intimate but charming interior with extremely friendly and attentive service.</text>
    </sentence>
    <sentence id="35393632#1591698#4">
        <text>The food was as creative as the decor and both worked.</text>
    </sentence>
    <sentence id="33009300#626261#0">
        <text>Siam Square is fairly new to the neighborhood and I think in time will gain the recognition it deserves.</text>
    </sentence>
    <sentence id="33009300#626261#2">
        <text>My first experience at Siam Square was very pleasant.</text>
    </sentence>
    <sentence id="33009300#626261#4">
        <text>I have gone back to Siam Square many times since and everytime I am very satisfied overall.</text>
    </sentence>
    <sentence id="33009300#626261#5">
        <text>The menu is great, with a good selection, and everything that I have tried is absolutely delicious.</text>
    </sentence>
    <sentence id="35393630#1095759#0">
        <text>We had our Christmas party at Dos Caminos and it was wonderful.</text>
    </sentence>
    <sentence id="11350539#680470#1">
        <text>My personal favorite is Nick and Joe's.</text>
    </sentence>
    <sentence id="11350539#680470#3">
        <text>The sauce is zesty and flavorful and the crust is nice and crispy.</text>
    </sentence>
    <sentence id="33059931#926509#0">
        <text>This place has the best sushi in the city.</text>
    </sentence>
    <sentence id="33059931#926509#1">
        <text>They have an excellent selection (the rolls with crab are really great).</text>
    </sentence>
    <sentence id="11349871#518230#2">
        <text>Everyone who works there (the host, the bartender, the servers) is so helpful.</text>
    </sentence>
    <sentence id="11349871#518230#3">
        <text>And the food is fantastic.</text>
    </sentence>
    <sentence id="11349871#518230#4">
        <text>Favourites include: potato spinach gnocchi and the lamb.</text>
    </sentence>
    <sentence id="32935583#854234#2">
        <text>Another great thing about Glechik-everything is very cheap!</text>
    </sentence>
    <sentence id="33071731#1007204#0">
        <text>Unfortunately, we chose this spot for lunch as we had done a lot of walking and ended up at the South St Seaport.</text>
    </sentence>
    <sentence id="32889544#0#3">
        <text>But regulars know that the sandwiches are the real star here.</text>
    </sentence>
    <sentence id="11351753#0#4">
        <text>The skillfully chosen Portuguese cheese cart paired with quality port provides the perfect Iberian ending.</text>
    </sentence>
    <sentence id="35084984#412657#1">
        <text>My friend had a burger and I had these wonderful blueberry pancakes.</text>
    </sentence>
    <sentence id="35084984#412657#2">
        <text>We were so happy with our food and were even more thrilled when we saw the bill.</text>
    </sentence>
    <sentence id="35084984#412657#3">
        <text>I would definitely come back to this restaurant.</text>
    </sentence>
    <sentence id="15087705#871249#5">
        <text>The place just isn't ready for prime time.</text>
    </sentence>
    <sentence id="33064221#427885#3">
        <text>All toppings are so fresh you'd think they had their own vegetable garden and the crust is so perfect, that one actually thinks of how it was made.</text>
    </sentence>
    <sentence id="11548230#560890#0">
        <text>Quartino is my favoriate resturant in NYC.</text>
    </sentence>
    <sentence id="11548230#560890#2">
        <text>We've always gotten amazing service and we love the food.</text>
    </sentence>
    <sentence id="35700989#574718#1">
        <text>The waitstaff is solicitous and friendly and always seems glad to see us, and the food is wonderful, if not stunningly creative.</text>
    </sentence>
    <sentence id="35700989#574718#2">
        <text>I'm in love with the lobster ravioli!</text>
    </sentence>
    <sentence id="33070600#670328#1">
        <text>My order is on my table even on a busy friday night within 10 minutes (at the most) of hanging up the phone.</text>
    </sentence>
    <sentence id="11639814#570590#0">
        <text>We came across this restaurant by accident while at a DUMBO art festival and thoroughly enjoyed our meal.</text>
    </sentence>
    <sentence id="11359618#788741#2">
        <text>Service is excellent, no wait, and you get a lot for the price.</text>
    </sentence>
    <sentence id="12036269#580745#3">
        <text>I thought the food isn't cheap at all compared to Chinatown.</text>
    </sentence>
    <sentence id="32896473#439063#1">
        <text>And you never get the feeling that you need to leave.</text>
    </sentence>
    <sentence id="33070601#438491#0">
        <text>Coffee is a better deal than overpriced Cosi sandwiches.</text>
    </sentence>
    <sentence id="11661949#1709112#3">
        <text>We didn't know if we should order a drink or leave?</text>
    </sentence>
    <sentence id="32894791#1611374#2">
        <text>great neighbhorhood spot.</text>
    </sentence>
    <sentence id="34109476#402765#0">
        <text>Bobb V's is a great place to take your Friends and Family!</text>
    </sentence>
    <sentence id="35693081#540596#3">
        <text>) It's not the best Japanese restaurant in the East Village, but it's a pretty solid one for its modest prices, and worth repeat visits.</text>
    </sentence>
    <sentence id="32944714#1559783#1">
        <text>The food is so good and so popular that waiting can really be a nightmare.</text>
    </sentence>
    <sentence id="14336883#1094817#5">
        <text>Here's the thing, you're in the best city in the world for restaurants.</text>
    </sentence>
    <sentence id="14336883#1094817#6">
        <text>Go spend your money somewhere that really wows you.</text>
    </sentence>
    <sentence id="33059678#631861#2">
        <text>The crowd was older and the restaurant is very cramped, but it has old school charm.</text>
    </sentence>
    <sentence id="32894966#1727613#1">
        <text>This is a real gem of a place.</text>
    </sentence>
    <sentence id="32894966#1727613#9">
        <text>I think this a a wonderful place.</text>
    </sentence>
    <sentence id="11558693#1436895#1">
        <text>First walking in the place seemed to have great ambience.</text>
    </sentence>
    <sentence id="35700731#1595671#0">
        <text>I went to Kitchenette this weekend for brunch.</text>
    </sentence>
    <sentence id="32894963#1707639#0">
        <text>This place doesn't get the publicity that Sylvias Soul Food restaurant does, but it should.</text>
    </sentence>
    <sentence id="14336883#1094817#7">
        <text>Just because P Diddy had a party at Butter doesn't mean we should be automatically impressed.</text>
    </sentence>
    <sentence id="35819603#1613701#3">
        <text>Even for two very hungry people there is plenty of food left to be taken home (it reheats really well also).</text>
    </sentence>
    <sentence id="11350539#680470#8">
        <text>Like I said, Nick and Joe's may not be everyone's favorite, but it's mine.</text>
    </sentence>
    <sentence id="35393632#1591698#6">
        <text>The help was extremely nice and did not rush us.</text>
    </sentence>
    <sentence id="35714274#1076679#4">
        <text>Then they somehow made a dry and burnt crust, around a raw and cold inside.</text>
    </sentence>
    <sentence id="11351664#1238806#4">
        <text>It's just good food, nothing more and that's all we want!</text>
    </sentence>
    <sentence id="33070286#1133164#7">
        <text>DON'T KNOW WHAT THE OTHERS ON THE BLOCK WERE LIKE BUT WE WERE PLEASED WITH OUR CHOICE.</text>
    </sentence>
    <sentence id="32936760#1397861#9">
        <text>Average cake thats been courted by a LOT of hype.</text>
    </sentence>
    <sentence id="11349654#424016#1">
        <text>It's cute and simple and I loved it.</text>
    </sentence>
    <sentence id="33068517#482841#0">
        <text>My wife and I recently visited the bistro for dinner and had a wonderful experience.</text>
    </sentence>
    <sentence id="11351400#495795#1">
        <text>THE SERVICE IS PERFECT TOO  NOTHING WRONG IN THIS ITALIAN/FRENCH RESTAURANT</text>
    </sentence>
    <sentence id="11313431#524365#0">
        <text>My fiance and I recently wanted to see the city and deceided to take a dinner cruise.</text>
    </sentence>
    <sentence id="11546184#1465600#1">
        <text>The $72 Delmonico steak had to be sent back because it was not cooked to order.</text>
    </sentence>
    <sentence id="11482070#503858#1">
        <text>Everytime I go there I can't pick anything to eat and not because the menu is filled with great things to eat.</text>
    </sentence>
    <sentence id="11349922#547169#3">
        <text>Half a chicken with a mountain of rice and beans for $6.25.</text>
    </sentence>
    <sentence id="32894483#1088884#0">
        <text>The service is really fast and friendly, and the value is great.</text>
    </sentence>
    <sentence id="32944674#542988#0">
        <text>We were very impressed with the food and value.</text>
    </sentence>
    <sentence id="32944674#542988#2">
        <text>You must try the garlic soup!</text>
    </sentence>
    <sentence id="32896492#738746#0">
        <text>Casablanca servces delicious falafel, tabouleh, humus and other Mediterranean delights, which are all very inexpensive.</text>
    </sentence>
    <sentence id="11313290#1139539#0">
        <text>Even after a few bad evenings at Bardolino, I keep coming back.</text>
    </sentence>
    <sentence id="33069847#1306433#1">
        <text>The pizza's are made fresh, crispy, and ready to serve.</text>
    </sentence>
    <sentence id="32893609#708406#3">
        <text>There are many french bistros in the midtown area, and I wholheartedly recommend this one.</text>
    </sentence>
    <sentence id="35709451#1061726#1">
        <text>Staff is accomodating make sure you are satified.</text>
    </sentence>
    <sentence id="11359727#487554#4">
        <text>Chef Waldy's always measures up.</text>
    </sentence>
    <sentence id="35709337#1579632#5">
        <text>This diamond in the ruff is definitely worth my 10-minute walk from the 6 train.</text>
    </sentence>
    <sentence id="11350660#564640#0">
        <text>Being a vegan myself, I've made a point of trying all the vegan restaurants in Manhattan--and Zen Palate is easily my favorite.</text>
    </sentence>
    <sentence id="35819603#1613701#0">
        <text>Don Pedro's is one of my favorite restaurants.</text>
    </sentence>
    <sentence id="33059931#926509#2">
        <text>Reasonably priced with very fresh sushi.</text>
    </sentence>
    <sentence id="35819603#1613701#2">
        <text>Go for the Seafood Paella for two.</text>
    </sentence>
    <sentence id="35819603#1613701#4">
        <text>All of the apetizers are good and the Sangria is very good.</text>
    </sentence>
    <sentence id="13383936#420974#0">
        <text>Cantinetta is a real treasure in a see of mediocre Italian restaurants.</text>
    </sentence>
    <sentence id="11558693#1436895#7">
        <text>The one positive thing I can say is that the service was prompt, we got seated right away and the server was very friendly.</text>
    </sentence>
    <sentence id="33009300#626261#3">
        <text>The staff greeted me warmly at the door and I was seated promptly and the food was excellent.</text>
    </sentence>
    <sentence id="11350539#680470#0">
        <text>Whether one pizza place is better than another is often very subjective.</text>
    </sentence>
    <sentence id="35819603#1613701#5">
        <text>Really nice restaurant to go with a group or on a date.</text>
    </sentence>
    <sentence id="35819603#1613701#6">
        <text>Service is usually pretty good.</text>
    </sentence>
    <sentence id="35708055#673129#4">
        <text>Host and Hostess was quite rude.</text>
    </sentence>
    <sentence id="35708055#673129#7">
        <text>You will not be missing anything.</text>
    </sentence>
    <sentence id="32878835#503761#0">
        <text>I discovered Applebees when I went away to college in VA.</text>
    </sentence>
    <sentence id="11351453#683961#0">
        <text>the wait staff is very friendly, if your not rude or picky.......our meal at Leon last weekend was great -.</text>
    </sentence>
    <sentence id="11351453#683961#1">
        <text>I recommend any of their salmon dishes......</text>
    </sentence>
    <sentence id="11351451#805713#1">
        <text>The foie gras was sweet and luscious.</text>
    </sentence>
    <sentence id="11351324#0#2">
        <text>The menu, which changes seasonally, shows both regional and international influences.</text>
    </sentence>
    <sentence id="11624981#549489#5">
        <text>but their mac cheese was YUMMY!</text>
    </sentence>
    <sentence id="11624981#549489#6">
        <text>their brunch menu had something for everyone.</text>
    </sentence>
    <sentence id="11624981#549489#7">
        <text>jazz singer had a nice voice + she made us all get up to dance to shake some cals to eat some more.</text>
    </sentence>
    <sentence id="15069510#648179#0">
        <text>I often find myself with time to kill in Times Square, which is a shame since I don't love this area.</text>
    </sentence>
    <sentence id="15069510#648179#2">
        <text>They have very quick service which is great when you don't have much time.</text>
    </sentence>
    <sentence id="15069510#648179#3">
        <text>The food is average: breakfast food, soups, salads, sandwiches, etc.</text>
    </sentence>
    <sentence id="11519527#1541586#1">
        <text>I WAS HIGHLY DISAPPOINTED BY THE FOOD.</text>
    </sentence>
    <sentence id="11519527#1541586#3">
        <text>THE BANANA PUDDING THEY SERVE HAS NEVER SEEN AN OVEN,THE CRABCAKES ARE WAY OVER SALTED AND DON'T GET ME STARTED ON THE VERY GREASY MAC AND CHEESE.</text>
    </sentence>
    <sentence id="35759841#1360876#1">
        <text>The staff is arrogant, the prices are way high for Brooklyn.</text>
    </sentence>
    <sentence id="35759841#1360876#0">
        <text>This place is average... at best.</text>
    </sentence>
    <sentence id="11639667#1085238#2">
        <text>the service is prompt friendly.</text>
    </sentence>
    <sentence id="11639667#1085238#6">
        <text>Whatever the reason it is definitely the place to be.</text>
    </sentence>
    <sentence id="32464595#574909#0">
        <text>This is literally a hot spot when it comes to the food.</text>
    </sentence>
    <sentence id="32892297#645108#0">
        <text>The downstairs bar scene is very cool and chill...</text>
    </sentence>
    <sentence id="32892297#645108#1">
        <text>The food was definitely good, but when all was said and done, I just couldn't justify it for the price (including 2 drinks, $100/person)...</text>
    </sentence>
    <sentence id="32950061#1264345#0">
        <text>I've come here for casual lunches as well as for a friend's birthday and I always enjoy myself.</text>
    </sentence>
    <sentence id="35393630#1095759#2">
        <text>If you are a Tequila fan you will not be disappointed.</text>
    </sentence>
    <sentence id="11660930#655010#5">
        <text>Great beer selection too, something like 50 beers.</text>
    </sentence>
    <sentence id="35695422#1464305#0">
        <text>After reading the great reviews, I invited a die-hard downtown friend of mine to join me at TASTE.</text>
    </sentence>
    <sentence id="11359613#884374#3">
        <text>Not to sound too negative but be wary of the delivary.</text>
    </sentence>
    <sentence id="35390182#756337#7">
        <text>Feels like family when we go there.</text>
    </sentence>
    <sentence id="13383936#420974#1">
        <text>I found the food to be just as good as its owner, Da Silvano, just much less expensive.</text>
    </sentence>
    <sentence id="11484031#1129679#3">
        <text>They have homemade pastas of all kinds -- I recommend the gnocchi -- yum!</text>
    </sentence>
    <sentence id="14336883#1094817#3">
        <text>My vegetable risotto was burnt, and infused totally in a burnt flavor.</text>
    </sentence>
    <sentence id="35695422#1464305#1">
        <text>What a pleasant surprise!</text>
    </sentence>
    <sentence id="32935729#785247#8">
        <text>The main draw of this place is the price.</text>
    </sentence>
    <sentence id="35390148#588852#4">
        <text>How can hope to stay in business with service like this?</text>
    </sentence>
    <sentence id="32405935#675215#1">
        <text>But dinner here is never disappointing, even if the prices are a bit over the top.</text>
    </sentence>
    <sentence id="32895093#418997#1">
        <text>Not only did they have amazing, sandwiches, soup, pizza etc, but their homemade sorbets are out of this world!</text>
    </sentence>
    <sentence id="35393630#1095759#1">
        <text>the homemade Guacamole, the unbelievable entree, and thee most amazing deserts.</text>
    </sentence>
    <sentence id="11461396#699654#0">
        <text>The sushi is reasonably priced and fresh.</text>
    </sentence>
    <sentence id="32485393#1022496#1">
        <text>It's no-fuss, fast and delicious.</text>
    </sentence>
    <sentence id="35869867#649564#3">
        <text>Save room for deserts - they're to die for.</text>
    </sentence>
    <sentence id="32408649#945413#2">
        <text>Best things to order are from the grill (Churrasco and Ribs).</text>
    </sentence>
    <sentence id="35196520#758440#0">
        <text>The traditional Italian items are great - cheap and served in a cozy setting.</text>
    </sentence>
    <sentence id="33085669#409731#7">
        <text>Whether your choose the iced blended mocha or the hot white mocha you are sure to be extremely happy.</text>
    </sentence>
    <sentence id="33068909#1189415#1">
        <text>last Tuesday for a late lunch with a friend.</text>
    </sentence>
    <sentence id="32891589#573560#3">
        <text>It was delish and I didn't feel bad eating it.</text>
    </sentence>
    <sentence id="32894416#1193614#4">
        <text>Another friend had to ask 3 times for parmesan cheese.</text>
    </sentence>
    <sentence id="35177381#521555#1">
        <text>Our waitress had apparently never tried any of the food, and there was no one to recommend any wine.</text>
    </sentence>
    <sentence id="15094232#1295193#3">
        <text>The service was a bit slow and the portions are a bit small so if you are hungry and in a rush, this is not the place for you.</text>
    </sentence>
    <sentence id="11313431#524365#4">
        <text>No doubt the next time we want to go out for a special occasion or are entertaining guests from out of town, Spirit and Bateaux will be our destination.</text>
    </sentence>
    <sentence id="11538980#453602#2">
        <text>i would recommend Jewel Bako if you want to feel like you were kicked in the groin and had to pay for it too.</text>
    </sentence>
    <sentence id="11302357#835238#2">
        <text>The ambiance was pretty cool, but not worth the hassle.</text>
    </sentence>
    <sentence id="33071731#1007204#4">
        <text>The unfortunate lady next to us thought she had ordered a salad (including asking for salad dressing) and was instead given a quesedilla.</text>
    </sentence>
    <sentence id="33069847#1306433#0">
        <text>El Nidos one of the best restaurants in New York which I've ever been to, has a great variety of tasty, mouth watering pizza's.</text>
    </sentence>
    <sentence id="11302357#835238#1">
        <text>The service was pretty poor all around, the food was well below average relative to the cost, and outside there is a crazy bum who harasses every customer who leaves the place.</text>
    </sentence>
    <sentence id="35709451#1061726#4">
        <text>Although I moved uptown I try to stop in as often as possible for the GREAT cheap food and to pay the friendly staff a visit.</text>
    </sentence>
    <sentence id="35701425#1155856#4">
        <text>I had to wait for my friend at the bar for a few minutes</text>
    </sentence>
    <sentence id="35816071#637243#1">
        <text>Chef Vincenzo, always there if you need him, is a real talent and a real Roman.</text>
    </sentence>
    <sentence id="33069536#707145#4">
        <text>If you're looking to taste some great Indian food and want good service, definitely visit Curry Leaf.</text>
    </sentence>
    <sentence id="32935583#854234#1">
        <text>You must try Odessa stew or Rabbit stew; salads-all good; and kompot is soo refreshing during the hot summer day (they make it the way my mom does, reminds me of home a lot).</text>
    </sentence>
    <sentence id="36220672#1714981#2">
        <text>My daughter and I left feeling satisfied (not stuffed) and it felt good to know we had a healthy lunch.</text>
    </sentence>
    <sentence id="11447227#436718#0">
        <text>I'm almost tempted to give this place a bad review so I can keep the crowds away...been going there on and off for a year now and it's really my fave hang out in the city.</text>
    </sentence>
    <sentence id="33071731#1007204#5">
        <text>When she complained, the waitress said, Sorry.</text>
    </sentence>
    <sentence id="35158451#1089920#4">
        <text>The quality of the meat was on par with your local grocery store.</text>
    </sentence>
    <sentence id="32894966#1727613#2">
        <text>They specialize in smoothies and fresh juices.</text>
    </sentence>
    <sentence id="35714274#1076679#3">
        <text>It first came well done, and I politely sent it back.</text>
    </sentence>
    <sentence id="11351587#1488758#7">
        <text>I recommend the black roasted codfish, it was the best dish of the evening.</text>
    </sentence>
    <sentence id="11359790#823900#3">
        <text>The manager then told us we could order from whatever menu we wanted but by that time we were so annoyed with the waiter and the resturant that we let and went some place else.</text>
    </sentence>
    <sentence id="33068664#1164940#0">
        <text>In mi burrito, here was nothing but dark chicken that had that cooked last week and just warmed up in a microwave taste.</text>
    </sentence>
    <sentence id="11624981#549489#10">
        <text>during busy hrs, i recommend that you make a reservation.</text>
    </sentence>
    <sentence id="35759841#1360876#3">
        <text>Don't waste your time or your money.</text>
    </sentence>
    <sentence id="32894267#698671#3">
        <text>it's good but, like the movie is never as good as the book, this is same analogy.</text>
    </sentence>
    <sentence id="11624981#549489#9">
        <text>it was a very warm experience.</text>
    </sentence>
    <sentence id="35084984#412657#0">
        <text>I went to Common Stock for brunch and I was so impressed.</text>
    </sentence>
    <sentence id="33069925#747092#0">
        <text>now called nikki sushi, sushi is OK.</text>
    </sentence>
    <sentence id="33069536#707145#2">
        <text>The food is also outstanding and is served quite quickly.</text>
    </sentence>
    <sentence id="11351561#744321#1">
        <text>I just have nothing to say about this place that is negative except that it's not a cheap night out...but it's SO worth it.</text>
    </sentence>
    <sentence id="35709337#1579632#1">
        <text>From the erbazzone emiliana to the mostarda on the cheese plate, the dishes at this restaurant are all handled with delicate care.</text>
    </sentence>
    <sentence id="33066089#490193#3">
        <text>The food is delicious and the bar has a great vibe.</text>
    </sentence>
    <sentence id="32894267#698671#1">
        <text>expectations were real hi reading the '10's'.</text>
    </sentence>
    <sentence id="32892130#435512#2">
        <text>There's candlelight and music.</text>
    </sentence>
    <sentence id="32938828#1194079#0">
        <text>It's nice to find a place that is open 24 hours (especially in downtown Brooklyn).</text>
    </sentence>
    <sentence id="32935729#785247#11">
        <text>Simple healthy unglamorous food cheap.</text>
    </sentence>
    <sentence id="35869867#649564#0">
        <text>It was such a fantastic dining experience, that I returned again the same week.</text>
    </sentence>
    <sentence id="11359613#884374#6">
        <text>To be fair, the food still is good and the service is quick and attentative even though its usually very busy.</text>
    </sentence>
    <sentence id="35700731#1595671#1">
        <text>The place is absolutely adorable and the food is delicious.</text>
    </sentence>
    <sentence id="11558693#1436895#5">
        <text>I ordered the Chicken Teriyaki and my husband got Garlic Shrimp.</text>
    </sentence>
    <sentence id="11558693#1436895#0">
        <text>I've had better Japanese food at a mall food court.</text>
    </sentence>
    <sentence id="32894966#1727613#10">
        <text>The staff members are extremely friendly and even replaced my drink once when I dropped it outside.</text>
    </sentence>
    <sentence id="11359717#1138929#0">
        <text>Cool atmosphere but such a let down.</text>
    </sentence>
    <sentence id="32938222#1552119#3">
        <text>The Sashimi portion are big enough to appease most people, but I didn't like the fact they used artifical lobster meat.</text>
    </sentence>
    <sentence id="32891589#573560#1">
        <text>They have wheat crusted pizza made with really fresh and yummy ingredients.</text>
    </sentence>
    <sentence id="33070309#423221#0">
        <text>Had a lovely dinner in this dedicated seafood joint, food was well-prepared and -presented and the service was pleasant and prompt.</text>
    </sentence>
    <sentence id="32936760#1397861#7">
        <text>the icing MADE this cake, it was fluffy, not ultra sweet, creamy and light.</text>
    </sentence>
    <sentence id="32936760#1397861#5">
        <text>Finally let into the store 5 at a time, to buy expensive slices from a harried staff.</text>
    </sentence>
    <sentence id="33085939#758010#1">
        <text>We ended up having to just leave because we were essentially being ignored by the wait staff--even though the rest of the restaurant was largely empty.</text>
    </sentence>
    <sentence id="11351664#1238806#5">
        <text>The wine list is extensive, well priced and covers alot of regions.</text>
    </sentence>
    <sentence id="33068890#423889#0">
        <text>Go here if you want fresh and tasty salads of any type you can imagine.</text>
    </sentence>
    <sentence id="36244423#1058258#4">
        <text>Everything about this place is adorable - even the bathroom!</text>
    </sentence>
    <sentence id="32893040#1716582#1">
        <text>Speedy delivers, great food, decent prices, and friendly service combine to ensure an enjoyable repast.</text>
    </sentence>
    <sentence id="33070286#1133164#3">
        <text>THEY HAVE WAITERS ON THE SIDEWALK TRYING TO PULL YOU IN WHICH MADE US SUSPICIOUS.</text>
    </sentence>
    <sentence id="33070286#1133164#1">
        <text>IT WAS OUR ONLY OPPORTUNITY TO VISIT AND WANTED AN AUTHENTIC ITALIAN MEAL.</text>
    </sentence>
    <sentence id="32897564#894393#0">
        <text>It took 100 years for Parisi to get around to making pizza (at least I don't think they ever made it before this year)...but it was worth the wait.</text>
    </sentence>
    <sentence id="35714274#1076679#2">
        <text>I asked for a simple medium rare steak.</text>
    </sentence>
    <sentence id="35509422#0#3">
        <text>Generously garnished, organic grilled burgers are the most popular dish, but the Jerusalem market-style falafel wraps and Mediterranean salads--layered with beets, goat cheese and walnuts--are equally scrumptious.</text>
    </sentence>
    <sentence id="11302357#835238#3">
        <text>Probably my worst dining experience in new york, and I'm a former waiter so I know what I'm talking about.</text>
    </sentence>
    <sentence id="32936760#1397861#6">
        <text>Result (red velvet): Great texture, soft and velvety, nice hint of cocoa.</text>
    </sentence>
    <sentence id="11359762#927332#4">
        <text>Ask for the round corner table next to the large window.</text>
    </sentence>
    <sentence id="32891589#573560#4">
        <text>Their twist on pizza is heatlhy, but full of flavor.</text>
    </sentence>
    <sentence id="11350033#1264371#1">
        <text>The lack of AC and the fact that there are a million swarming bodies (although everyone is polite and no one is pushing) is a slight turn off.</text>
    </sentence>
    <sentence id="11351328#1638529#0">
        <text>I love the Little Pie Company as much as anyone else who has written reviews, but must discourage anyone from visiting the Grand Central location due to their RUDE service from two sales people.</text>
    </sentence>
    <sentence id="33009300#626261#1">
        <text>Unfortunately, unless you live in the neighborhood, it's not in a convenient location but is more like a hidden treasure.</text>
    </sentence>
    <sentence id="35708055#673129#1">
        <text>Didn't seem like any effort was made to the display and quality of the food.</text>
    </sentence>
    <sentence id="11351628#404492#1">
        <text>The food--though mostly deep-fried--is simple and satisfying.</text>
    </sentence>
    <sentence id="11548230#560890#1">
        <text>We live in the neighborhood and have been going there twice a week since the day they first opened.</text>
    </sentence>
    <sentence id="32935583#854234#0">
        <text>Glechik might be way too tiny for a restaurant by Russian standards, but it is cozy and the food is simply GREAT.</text>
    </sentence>
    <sentence id="11639814#570590#1">
        <text>The food was excellent - authentic Italian cuisine made absolutely fresh.</text>
    </sentence>
    <sentence id="11313359#650269#4">
        <text>At night the atmoshere changes turning into this hidden jewel that is waiting to be discovered.</text>
    </sentence>
    <sentence id="11351814#1650882#5">
        <text>The other times I've gone it's romantic date heaven, you can walk in get a booth by the windows, be treated like a VIP in a not-crowded place, with great food and service.</text>
    </sentence>
    <sentence id="33070601#438491#1">
        <text>I would only go for the coffee which is way better than Starbucks or the like.</text>
    </sentence>
    <sentence id="11359797#469087#0">
        <text>I used to be a regular costumer at pongal until dosa hut opened right next door to it.</text>
    </sentence>
    <sentence id="11651065#413029#2">
        <text>Somewhat disappointing wine list (only new vintages.</text>
    </sentence>
    <sentence id="33059678#631861#4">
        <text>Both were very good, but nothing you couldn't get at similar restaurant.</text>
    </sentence>
    <sentence id="11639261#426600#0">
        <text>If your looking for nasty high priced food with a dash of ghetto scenery cheap BX A$$ this is the place to be!!</text>
    </sentence>
    <sentence id="33069925#747092#1">
        <text>new hamburger with special sauce is ok - at least better than big mac!</text>
    </sentence>
    <sentence id="35196520#758440#1">
        <text>Perfectly al dente pasta, not drowned in sauce -- generous portions.</text>
    </sentence>
    <sentence id="12036269#580745#6">
        <text>I can understand the prices if it served better food, like some Chinese restaurants in midtown/uptown area.</text>
    </sentence>
    <sentence id="15087705#871249#2">
        <text>Service was awful - mostly because staff were overwhelmed on a Saturday night.</text>
    </sentence>
    <sentence id="35693216#1233439#3">
        <text>To the owners; good job guys, this place is a keeper!</text>
    </sentence>
    <sentence id="35692932#1064131#2">
        <text>and the owner is simply lovely and friendly.</text>
    </sentence>
    <sentence id="11484031#1129679#0">
        <text>This little place is wonderfully warm welcoming.</text>
    </sentence>
    <sentence id="33106326#864352#4">
        <text>perfect for a quick meal.</text>
    </sentence>
    <sentence id="35709451#1061726#0">
        <text>Has the warmth of a family local yet it is a great place to watch sporting events.</text>
    </sentence>
    <sentence id="11351762#644011#3">
        <text>The service was great, and they have a whole great deal for birthdays.</text>
    </sentence>
    <sentence id="36244423#1058258#1">
        <text>The staff is 100% Italian and the food is as authentic as it gets.</text>
    </sentence>
    <sentence id="11350496#1560668#4">
        <text>My only complaint might be the fortune cookies - I've never had a cookie predict bad luck for me before I visited Kar.</text>
    </sentence>
    <sentence id="11461396#699654#3">
        <text>Good for a quick sushi lunch.</text>
    </sentence>
    <sentence id="11464789#378665#2">
        <text>Have a mojito and sit in the back patio.</text>
    </sentence>
    <sentence id="11351513#832512#2">
        <text>The service was dreadfully slow (the place was only half full) and a smile would have been nice...</text>
    </sentence>
    <sentence id="11408372#630381#0">
        <text>I went this past Saturday and had a excellent meal of consisting of a braised lamb shank with mashed potatoes.</text>
    </sentence>
    <sentence id="32894669#1075584#2">
        <text>The waitress came by to pick up the soy sauce WHILE we were eating our lunch!!!!!</text>
    </sentence>
    <sentence id="11661949#1709112#2">
        <text>So we sat at the bar, the bartender didn't seem like he wanted to be there.</text>
    </sentence>
    <sentence id="32933228#1700177#1">
        <text>I reccomend the fried pork dumplings, the orange chicken/beef, and the fried rice.</text>
    </sentence>
    <sentence id="11359762#927332#0">
        <text>You will not be dissapointed by any of the choices in the menu.</text>
    </sentence>
    <sentence id="35709275#573688#1">
        <text>The french fries -- with the kalmata dip were terrific!</text>
    </sentence>
    <sentence id="11349845#1188496#0">
        <text>Would you ever believe that when you complain about over an hour wait, when they tell you it will be 20-30 minutes, the manager tells the bartender to spill the drinks you just paid for?</text>
    </sentence>
    <sentence id="11313359#650269#5">
        <text>The boutique selection of wines covers a wide variety without being imposeing.</text>
    </sentence>
    <sentence id="35693136#561234#4">
        <text>If you're lucky and there's not a private party going on back there, you'll get a chance to really chill out.</text>
    </sentence>
    <sentence id="32896492#738746#2">
        <text>They also have a great assortment of wraps if your not in the mood for traditional Mediterranean fare.</text>
    </sentence>
    <sentence id="11351816#1162694#1">
        <text>Fresh veggies, all sorts of middle eastern spreads, cheese and falafel, soup, fish, rice, root vegetables, a rice medley, some spinach thing, lamb kebabs, cheese baclava... soooo much fooood, and all of it delicious.</text>
    </sentence>
    <sentence id="32405935#675215#2">
        <text>Disappointingly, their wonderful Saketini has been taken off the bar menu.</text>
    </sentence>
    <sentence id="35668286#0#0">
        <text>In Short The Black Sheep distinguishes itself from the Midtown pub herd with a look that's a mix of sports-bar butch and ornate kitsch.</text>
    </sentence>
    <sentence id="11350031#590790#3">
        <text>I would definitely go back -- if only for some of those exotic martinis on the blackboard.</text>
    </sentence>
    <sentence id="32469157#1273114#2">
        <text>They are located off the beaten path but are certainly worth the trip.</text>
    </sentence>
    <sentence id="33060905#1138585#2">
        <text>then she made a fuss about not being able to add 1 or 2 chairs on either end of the table for additional people.</text>
    </sentence>
    <sentence id="35693216#1233439#1">
        <text>The happy hour is so cheap, but that does not reflect the service or the atmosphere.</text>
    </sentence>
    <sentence id="33068909#1189415#2">
        <text>After waiting for almost an hour, the waiter brusquely told us he'd forgotten to give the kitchen our order.</text>
    </sentence>
    <sentence id="33070383#592089#0">
        <text>With all the mundane or mediocre places on 8th avenue it is nice to have one that is a step above in quaility and atmosphere.</text>
    </sentence>
    <sentence id="32889544#0#0">
        <text>A mix of students and area residents crowd into this narrow, barely there space for its quick, tasty treats at dirt-cheap prices.</text>
    </sentence>
    <sentence id="35698240#574381#4">
        <text>Give it a try, menu is typical French but varied.</text>
    </sentence>
    <sentence id="33064238#563983#1">
        <text>It gets crowded at lunchtime but there are lots of seats in back and everyone who works there is so nice.</text>
    </sentence>
    <sentence id="11651065#413029#3">
        <text>but for the value, it was a great affordable spot to enjoy a fun night out with small group.</text>
    </sentence>
    <sentence id="36216551#1233442#1">
        <text>the negative reviews on city search are probably from jealous competing restaurants who realize they can't compete with Temple's entire positive attitude about the proper way to treat their customers and deliver top quality food.</text>
    </sentence>
    <sentence id="11351725#582163#4">
        <text>We ordered a glass of wine and were finished eating and paying before the wine came.</text>
    </sentence>
    <sentence id="35720486#684689#0">
        <text>It was good, but none of the flavors WOW.</text>
    </sentence>
    <sentence id="32938222#1552119#4">
        <text>Overall, this is a nice place to take a few friends to hang out at and the service is excellent.</text>
    </sentence>
    <sentence id="32408649#945413#3">
        <text>Food is excellent quality for a good restaurant price.</text>
    </sentence>
    <sentence id="11661949#1709112#4">
        <text>Actually, everyone who worked there seemed to be annoyed.</text>
    </sentence>
    <sentence id="33106326#864352#1">
        <text>for about eleven bucks you get a gigantic burrito (or tacos), margarita, and dessert.</text>
    </sentence>
    <sentence id="11351622#0#1">
        <text>The space is traditional in feel.</text>
    </sentence>
    <sentence id="33060905#1138585#1">
        <text>the restaurant was completely empty, but she gave me a dirty look and asked, no reservations?</text>
    </sentence>
    <sentence id="11538980#453602#1">
        <text>the food was mediocre to be kind - the interior is small and average - the owners are a tag-team of unpleasantries - so rude and snotty i actually let out a hearty guffaw whilst dining.</text>
    </sentence>
    <sentence id="35196527#481646#3">
        <text>Good service, great food, good value, and never have to wait in line!</text>
    </sentence>
    <sentence id="35743460#0#3">
        <text>Offerings like hot cakes and the Egg McMuffin sandwich are available for breakfast.</text>
    </sentence>
    <sentence id="36072604#1106889#0">
        <text>I have been going to this restaurant for years, in the past the service was average and the food inconsistant.</text>
    </sentence>
    <sentence id="11567247#1415594#2">
        <text>The music was fascinating, but left room for conversation, and the bartender made superb drinks.</text>
    </sentence>
    <sentence id="33070605#1232775#3">
        <text>rice dishes and noodle dishes rarely exceed $5 and add on a refreshing ice drink for $2 and you're set for the night!</text>
    </sentence>
    <sentence id="32899414#512291#3">
        <text>Cuisine is billed as asian fusion - doesn't meet the bill.</text>
    </sentence>
    <sentence id="11351622#0#3">
        <text>Creative dishes like king crab salad with passion fruit vinaigrette and fettuccine with grilled seafood in a rosemary-orange sauce are unexpected elements on an otherwise predictable bistro menu.</text>
    </sentence>
    <sentence id="35170181#0#3">
        <text>Dishes denoted as "Roy's Classics" (marked on the menu with asterisks) are tried-and-true recipes, such as macadamia-crusted mahi mahi, or subtly sweet honey-mustard beef short ribs.</text>
    </sentence>
    <sentence id="32893040#1716582#4">
        <text>The cold sesame noodles, which are a freebie when you order $10+, are delectable.</text>
    </sentence>
    <sentence id="35177381#521555#0">
        <text>I came to fresh expecting a great meal, and all I got was marginally so-so food served in a restaurant that was just so freezing we couldn't enjoy eating.</text>
    </sentence>
    <sentence id="35886114#1249751#0">
        <text>The lone argentine chorizo appetizer at $8.95 was a heavy fennel flavored Italian sausage like the ones that sell for $2.99/lb at the store.</text>
    </sentence>
    <sentence id="33059678#631861#0">
        <text>I went to Swiftys with some friends of the family and we had a very nice dinner, but nothing amazing.</text>
    </sentence>
    <sentence id="32867472#663531#2">
        <text>Best Chinese on the Upper East, prompt delivery, good value.</text>
    </sentence>
    <sentence id="32894966#1727613#8">
        <text>Most of the sandwiches are made with soy mayonaise which is actually pretty good.</text>
    </sentence>
    <sentence id="33060905#1138585#0">
        <text>i went in one day asking for a table for a group and was greeted by a very rude hostess.</text>
    </sentence>
    <sentence id="35196527#481646#4">
        <text>It's worthwhile to take a cab to Chelsea just for an awesome dinner at My Chelsea.</text>
    </sentence>
    <sentence id="35709337#1579632#2">
        <text>Not only is the food authentic, but the staff here are practically off-the-boat, they are young and hip and know what they are doing when it comes to food and wine.</text>
    </sentence>
    <sentence id="35938288#666236#1">
        <text>It has good music, nice tapas, an interesting selection of wines (primarily Spanish) and a lowkey hip neighborhood clientele.</text>
    </sentence>
    <sentence id="32867472#663531#1">
        <text>The food is great, I love their dumplings, cold sesame noodles, chicken and shrimp dishs.</text>
    </sentence>
    <sentence id="11484031#1129679#2">
        <text>And the food, well the food will keep you coming back.</text>
    </sentence>
    <sentence id="11351819#985076#2">
        <text>Waiting three hours before getting our entrees was a treat as well.</text>
    </sentence>
    <sentence id="15069510#648179#4">
        <text>It's the conversations that make this a fun place to be.</text>
    </sentence>
    <sentence id="11351451#805713#2">
        <text>My gf's duck confitte was very solid as well, although i have little base of reference.</text>
    </sentence>
    <sentence id="35695422#1464305#2">
        <text>The wine list was superb, our tapas delightful, and the quiet atmosphere perfect for good conversation.</text>
    </sentence>
    <sentence id="11313316#1234433#3">
        <text>You can eat gourmet food at a fast food price.</text>
    </sentence>
    <sentence id="11417054#1062693#1">
        <text>I've eaten at all three locations and I always love, love the food, the service is always wonderful and the prices are really reasonable.</text>
    </sentence>
    <sentence id="35693083#822138#0">
        <text>Not because I was pregnant, but the food here is always delicious.</text>
    </sentence>
    <sentence id="11351625#909535#0">
        <text>Had a great meal there this weekend before heading to the movies!</text>
    </sentence>
    <sentence id="15094232#1295193#0">
        <text>We had a birthday party here recently and the food and service was amazing.</text>
    </sentence>
    <sentence id="35171678#484493#1">
        <text>the dinner menu offers a variety of great entrees, including fresh seafood and huge steaks, there's also a couple of non-meat alternatives.</text>
    </sentence>
    <sentence id="11482070#503858#0">
        <text>This place has the strangest menu and the restaurants tries too hard to make fancy food.</text>
    </sentence>
    <sentence id="32443281#959917#3">
        <text>The appetizers are ok, but the service is slow.</text>
    </sentence>
    <sentence id="11359717#1138929#5">
        <text>the food - not worth the price.</text>
    </sentence>
    <sentence id="11302357#835238#0">
        <text>What can you say about a place where the waitress brings out the wrong entree, then verbally assaults your 80 year old grandmother and gives her lip about sending it back (which she did politely, by the way).</text>
    </sentence>
    <sentence id="11351762#644011#2">
        <text>The prices are not terrible.</text>
    </sentence>
    <sentence id="33071731#1007204#6">
        <text>15% gratuity automatically added to the bill.</text>
    </sentence>
    <sentence id="35177381#521555#3">
        <text>The halibut cheek appetizer came with a generous portion of foie gras, but that's about the only positive thing I can say about the meal.</text>
    </sentence>
    <sentence id="33061445#591371#3">
        <text>Food is excellent and they also have empenadas and plaintains which are good for an afternoon snack.</text>
    </sentence>
    <sentence id="13383936#420974#3">
        <text>Both a number of the appetizer and pasta specials were amazing.</text>
    </sentence>
    <sentence id="35743460#0#2">
        <text>All-time favorites include the Big Mac, Chicken McNuggets, Filet-O-Fish sandwich and McDonald's famous french fries; lighter options like entree-sized salads are also available.</text>
    </sentence>
    <sentence id="11351451#805713#4">
        <text>Although somewhat loud, the noise was minimally intrusive.</text>
    </sentence>
    <sentence id="11350539#680470#2">
        <text>It's a basic pizza joint, not much to look at, but the pizza is what I go for.</text>
    </sentence>
    <sentence id="35393632#1591698#3">
        <text>Tables are close, so you better be comfortable bumping elbows with other patrons.</text>
    </sentence>
    <sentence id="32894522#1633452#0">
        <text>Was her Monday for lunch - was working on a film in the area - and found this rare jewel.</text>
    </sentence>
    <sentence id="11359767#969393#1">
        <text>Not too much so, but enough that there's a great scene.</text>
    </sentence>
    <sentence id="32864873#471207#0">
        <text>You feel like you made it to New York when you eat here.</text>
    </sentence>
    <sentence id="11432316#715219#1">
        <text>We'd walked by it dozens of times and finally settled on a Monday night.</text>
    </sentence>
    <sentence id="32894267#698671#6">
        <text>SUM IT: don't read the '10's' reviews, try it to judge for yourself so you won't have as hi expectations, then you'll be sure to enjoy it.</text>
    </sentence>
    <sentence id="11661949#1709112#1">
        <text>We went there, no one greeted us.</text>
    </sentence>
    <sentence id="35668126#536759#4">
        <text>Dug the blue bar area too.</text>
    </sentence>
    <sentence id="35391416#500259#3">
        <text>We spent so much time getting elbowed around while we waited we left.</text>
    </sentence>
    <sentence id="35390148#588852#0">
        <text>I got the opportunity to dine at your establishment again a few weeks ago, I was in your upstrairs dining area.</text>
    </sentence>
    <sentence id="35509422#0#4">
        <text>Meat-phobes are in luck with the extraordinary veggie burger, made from a distinctive blend of chickpeas, carrots and other vegetables and spices.</text>
    </sentence>
    <sentence id="11351521#768768#1">
        <text>At peak times, the restaurant is overcrowded and tables are uncomfortably close.</text>
    </sentence>
    <sentence id="35158410#1207085#3">
        <text>The service was on point - what else you would expect from a Ritz?</text>
    </sentence>
    <sentence id="11351399#0#7">
        <text>Menus feature seasonal picks, like sweet corn-foie gras brulee.</text>
    </sentence>
    <sentence id="11351399#0#6">
        <text>Innovations are just as assured, from the simple Carinthia cheese ravioli with wild mushrooms to the caviar-topped sturgeon, beautifully matched with a bright green spinach-vodka sauce.</text>
    </sentence>
    <sentence id="32894522#1633452#3">
        <text>And these are not small, wimpy fast food type burgers - these are real, full sized patties.</text>
    </sentence>
    <sentence id="32896492#738746#1">
        <text>There restaurant is very casual, but perfect for lunch, and their delivery service is always very fast.</text>
    </sentence>
    <sentence id="12036269#580745#4">
        <text>Chinatown definitely has better quality with cheaper prices.</text>
    </sentence>
    <sentence id="11351328#1638529#4">
        <text>I had to flag down a third staff person for a fork... so now it's goodbye Little RUDE Pie Company.</text>
    </sentence>
    <sentence id="11651063#1217842#1">
        <text>I have been in NYC for over 10 years and could not find this delicacy east of the Hudson .</text>
    </sentence>
    <sentence id="33068734#650934#1">
        <text>Go with the specials, and stay away from the salmon. </text>
    </sentence>
    <sentence id="33068734#650934#2">
        <text>The pastas were pretty good.</text>
    </sentence>
    <sentence id="33068734#650934#3">
        <text>Atmosphere is a bore.</text>
    </sentence>
    <sentence id="33070532#604874#0">
        <text>The decor is what initially got me in the door.</text>
    </sentence>
    <sentence id="11351745#499992#0">
        <text>The wait staff was very attentive and polite.</text>
    </sentence>
    <sentence id="35717889#579150#0">
        <text>Great restaurant, and even greater food!</text>
    </sentence>
    <sentence id="35717889#579150#1">
        <text>The dishes are remarkably tasty and such a cozy and intimate place!</text>
    </sentence>
    <sentence id="35717889#579150#2">
        <text>Save room for the desserts! ;-)</text>
    </sentence>
    <sentence id="11351682#1496136#0">
        <text>I love the simplicity and respect which was given to the food, as well the staff was freindly and knowledgable.</text>
    </sentence>
    <sentence id="11504679#821993#0">
        <text>Service was good and so was the atmosphere.</text>
    </sentence>
    <sentence id="11504679#821993#1">
        <text>MY date and I both ordered the Branzini and both felt the fish was very average.</text>
    </sentence>
    <sentence id="11349760#848056#0">
        <text>We were there March 7 and found Maison very nice.</text>
    </sentence>
    <sentence id="11349760#848056#1">
        <text>The food was good, the service prompt, and the price very reasonable. </text>
    </sentence>
    <sentence id="35704115#614067#0">
        <text>Wonderful menu, warm inviting ambiance, great service the FOOD keeps me coming back!</text>
    </sentence>
    <sentence id="33061498#586991#0">
        <text>Great food, good wine and an excellent host.</text>
    </sentence>
    <sentence id="35870558#793384#0">
        <text>went there last night with my coworker.</text>
    </sentence>
    <sentence id="11313392#560011#1">
        <text>Pizzas were excellent in addition to appetizers and main courses.</text>
    </sentence>
    <sentence id="11313392#560011#2">
        <text>Definitely try the calamari, any pasta, or even the Sliced steak entree.</text>
    </sentence>
    <sentence id="11513049#499488#4">
        <text>The caeser salad was great.</text>
    </sentence>
    <sentence id="11513049#499488#5">
        <text>The fried calamari was even better!</text>
    </sentence>
    <sentence id="11513049#499488#8">
        <text>The atmosphere was nice but it was a little too dark.</text>
    </sentence>
    <sentence id="11513049#499488#0">
        <text>The food was good overall. </text>
    </sentence>
    <sentence id="11660480#640405#1">
        <text>The food was outstanding and the service was tops.</text>
    </sentence>
    <sentence id="35682567#1590699#1">
        <text>The portions are very large and the service is fantastic!!</text>
    </sentence>
    <sentence id="35682567#1590699#2">
        <text>I recomend the chicken milanese.</text>
    </sentence>
    <sentence id="35698333#556353#0">
        <text>excellent tapas at great prices, romantic, small but not overly crowed, excellent</text>
    </sentence>
    <sentence id="33072753#1351349#2">
        <text>The service is a quite slow, but friendly.</text>
    </sentence>
    <sentence id="33072753#1351349#0">
        <text>The chocolate raspberry cake is heavenly- not too sweet, but full of flavor.</text>
    </sentence>
    <sentence id="11651310#581605#1">
        <text>Our waiter was helpful and charming, the food was perfect, and the wine was good, too.</text>
    </sentence>
    <sentence id="11651310#581605#0">
        <text>Alias is warm and cozy and you don't get that squished-in feeling you get at 71 Clinton.</text>
    </sentence>
    <sentence id="11610050#517598#0">
        <text>I HAVE NEVER HAD A BAD MEAL(OR BAD SERVICE )@ PIGALLE.</text>
    </sentence>
    <sentence id="35739302#844266#0">
        <text>Best hot dogs in the tri-state area.</text>
    </sentence>
    <sentence id="11654405#719617#0">
        <text>This is a typical example of an establishment in which its owners do not know anything about the restaurant business!</text>
    </sentence>
    <sentence id="11654405#719617#5">
        <text>I would not recommend MEET at all, it is a rip off all the way from the time to step in!</text>
    </sentence>
    <sentence id="11563005#745685#0">
        <text>Went there for a special celebration.</text>
    </sentence>
    <sentence id="11563005#745685#1">
        <text>The restaurant was quiet and intimate.</text>
    </sentence>
    <sentence id="11563005#745685#2">
        <text>The service was very attentive and very generous.</text>
    </sentence>
    <sentence id="11563005#745685#3">
        <text>We had tons of great food, wine, and desserts.</text>
    </sentence>
    <sentence id="11563005#745685#4">
        <text>Really Lovely dining experience in the midst of buzzing midtown area.</text>
    </sentence>
    <sentence id="11570675#1355721#0">
        <text>OK, I've been to Dumont a few times now.</text>
    </sentence>
    <sentence id="11570675#1355721#1">
        <text>The food really isn't very good and the service is terrible.</text>
    </sentence>
    <sentence id="11570675#1355721#2">
        <text>Maybe it's that most of Dumont's patrons are younger and have lower expectations, but I cannot recommend Dumont.</text>
    </sentence>
    <sentence id="11463275#424927#1">
        <text>Not only do they have the best escargot in town,they always try to accomodate our toddler.</text>
    </sentence>
    <sentence id="11408946#789662#0">
        <text>I've been to Sotto Voce several time, and I have to say this one place that hits the nail right on the head ever time!</text>
    </sentence>
    <sentence id="11408946#789662#1">
        <text>Between my guest and I, we sampled at least 80% of the menu, and they were all hits.</text>
    </sentence>
    <sentence id="11408946#789662#3">
        <text>The Deco and ambiance was really romantic.</text>
    </sentence>
    <sentence id="32444534#501179#1">
        <text>This is the best unknown restaurant in and around New York.</text>
    </sentence>
    <sentence id="32444534#501179#2">
        <text>Just go in and sample the greatest french food west of Daniel.</text>
    </sentence>
    <sentence id="33068425#562449#1">
        <text>For someone who used to hate Indian food, Baluchi's has changed my mid.</text>
    </sentence>
    <sentence id="33068425#562449#3">
        <text>Finally a curry that I can eat, enjoy and not suffer from gastritis from 3 hours later.</text>
    </sentence>
    <sentence id="33068425#562449#5">
        <text>All are GREAT - poori, naan, paratha all FRESH.</text>
    </sentence>
    <sentence id="33068425#562449#4 ">
        <text>Try the homemade breads.</text>
    </sentence>
    <sentence id="35703223#626682#0">
        <text>This place has beautiful sushi, and it's delicious CHEAP. </text>
    </sentence>
    <sentence id="35703223#626682#1">
        <text>It also has lots of other Korean dishes that are affordable and just as yummy.</text>
    </sentence>
    <sentence id="11351741#1733901#0">
        <text>I went for restaurant week and ordered off the prix fixe menu</text>
    </sentence>
    <sentence id="32857960#1320058#5">
        <text>Not only was the waiter efficient and courteous, but also extremely helpful. </text>
    </sentence>
    <sentence id="11351633#565247#3 ">
        <text>It took a bigger bite from my wallet than my appetite - I would not reccomend this to anyone that I would want to talk to me again!!</text>
    </sentence>
    <sentence id="35701421#583735#2">
        <text>This place is classy, chic, the service is warm and hospitable, and the food is outstanding.</text>
    </sentence>
    <sentence id="35393743#526051#0">
        <text>I read about this place in Time Out magazine.</text>
    </sentence>
    <sentence id="35393743#526051#2">
        <text>It's a great find in Astoria.</text>
    </sentence>
    <sentence id="32864873#582572#0">
        <text>Great burgers, grilled cheeses and french fries.</text>
    </sentence>
    <sentence id="11351354#812637#0">
        <text>The Yellowfin Tuna and Calf's liver are my favorites!</text>
    </sentence>
    <sentence id="11538980#1053497#1">
        <text>Sushi so fresh that it crunches in your mouth.</text>
    </sentence>
    <sentence id="11538980#1053497#4">
        <text>But make sure you have enough room on your credit card as the bill will leave a big dent in your wallet.</text>
    </sentence>
    <sentence id="11349654#424016#2">
        <text>Despite the 5th ave address there are no frills whick I also love.</text>
    </sentence>
    <sentence id="35158410#1207085#2">
        <text>They bring a sauce cart up to your table and offer you up to 7 or 8 choices of sauces for your steak (I tried them ALL).</text>
    </sentence>
    <sentence id="15094232#1295193#2">
        <text>Not only was the sushi fresh, they also served other entrees allowed each guest something to choose from and we all left happy (try the duck!</text>
    </sentence>
    <sentence id="32894267#698671#5">
        <text>good variety but nothing surprising.</text>
    </sentence>
    <sentence id="11351328#1638529#2">
        <text>After I paid for my purchase, I noticed they had not given me utensils so I could eat my pie.</text>
    </sentence>
    <sentence id="11350539#680470#6">
        <text>Likewise if you like really thin crust or really big slices then Nick and Joe's may not be your favorite.</text>
    </sentence>
    <sentence id="11359764#1373169#2">
        <text>It's always quiet because it's awful.</text>
    </sentence>
    <sentence id="33071731#1007204#2">
        <text>No green beans, no egg, no anchovy dressing, no nicoise olives, no red onion.</text>
    </sentence>
    <sentence id="32938896#0#2">
        <text>Build a meal with side orders like Amazin' Greens salads, Buffalo Chicken Kickers and Cinna Stix.</text>
    </sentence>
    <sentence id="33070588#0#2">
        <text>Thick fries, meaty chili and stuffed baked potatoes round out a menu that includes a cool, ultra-thick chocolate Frosty.</text>
    </sentence>
    <sentence id="11482070#503858#2">
        <text>I always find myself asking the waiter to make something bland and different than what is on the menu.</text>
    </sentence>
    <sentence id="32936760#1397861#8">
        <text>Good cake BUT: it was not the best cake i've ever had, and definately not worth standing outside on the sidewalk being herded like cattle by indifferent and overworked employees.</text>
    </sentence>
    <sentence id="35720486#684689#1">
        <text>The closest that I got was the Cherry Marscapone, but they were out of it that day.</text>
    </sentence>
    <sentence id="35719198#0#3">
        <text>The homage to India is most evident in the delectable roti canai appetizer, a fried pancake served with pungent curry dipping sauce, while the mango chicken offers a surprisingly sophisticated, fresh take on sweet-and-sour.</text>
    </sentence>
    <sentence id="33507331#1177339#1">
        <text>It doesn't look like much on the outside, but the minute you walk inside, it's a whole other atmosphere.</text>
    </sentence>
    <sentence id="35693214#539116#0">
        <text>I have to say the place was awesome.</text>
    </sentence>
    <sentence id="32935729#785247#3">
        <text>The ground chickpea soup we sampled as a starter tasted somewhat thin.</text>
    </sentence>
    <sentence id="35709141#1107179#3">
        <text>We requested they re-slice the sushi, and it was returned to us in small cheese-like cubes.</text>
    </sentence>
    <sentence id="11351354#412616#1">
        <text>The service, however, is a peg or two below the quality of food (horrible bartenders), and the clientele, for the most part, are rowdy, loud-mouthed commuters (this could explain the bad attitudes from the staff) getting loaded for an AC/DC concert or a Knicks game.</text>
    </sentence>
    <sentence id="11349840#433070#8">
        <text>If you're in the neighborhood, definitely stop by for a great meal.</text>
    </sentence>
    <sentence id="11349840#433070#7">
        <text>Unfortunately, with our show tickets, we didn't have time to sample any desserts.</text>
    </sentence>
    <sentence id="11313439#692431#1">
        <text>The restaurant could use a little paint, but all in all a great sushi place!</text>
    </sentence>
    <sentence id="35391416#500259#5">
        <text>Make more tables- perhaps a rooftop bar?</text>
    </sentence>
    <sentence id="32944704#492723#1">
        <text>The decoration was feeling like we was on the Cairo, actually the street is part of that adventure.</text>
    </sentence>
    <sentence id="32950007#1320096#2">
        <text>Although small, it has beautiful ambience, excellent food (the catfish is delicious - if ya don't mind it a lil salty) and attentive service.</text>
    </sentence>
    <sentence id="11350033#1264371#3">
        <text>I didn't go there for food so I can't comment.</text>
    </sentence>
    <sentence id="11660930#655010#2">
        <text>My friends and I go once a week (minimum, we live in the area) and everytime can't resist walking out ready to burst.</text>
    </sentence>
    <sentence id="11660930#655010#4">
        <text>Stick to the items the place does best, brisket, ribs, wings, cajun shrimp is good, not great.</text>
    </sentence>
    <sentence id="35509422#0#0">
        <text>Hip boutiques and bars on Ludlow add to the artsy, laid-back atmosphere at this Israeli-style takeout and eat-in burger joint.</text>
    </sentence>
    <sentence id="35509422#0#1">
        <text>Young neighborhood trendies graze at the counter during the day, while chic, art-house drinkers with heavy doses of the munchies pile in late at night.</text>
    </sentence>
    <sentence id="35393632#1591698#0">
        <text>Bring your date and a bottle of wine!</text>
    </sentence>
    <sentence id="33009300#626261#6">
        <text>Not only is this the best Thai restaurant I have been to, but it also ranks as one of my favorite places to dine.</text>
    </sentence>
    <sentence id="11350539#680470#7">
        <text>Don't be put off by another reviewers extremely negative review.</text>
    </sentence>
    <sentence id="35196527#481646#0">
        <text>My Chelsea's impressive and creative menu includes modern, Westernized Japanese dishes such as Foie Gras Unagi Napolean, Jap style hamburger steak, spicy cod roe spaghetti, black cod with miso base, and rack of lamb in black truffle sauce, to name a few.</text>
    </sentence>
    <sentence id="35816071#637243#2">
        <text>His food is excellent (and not expensive by NYC standards- no entrees over $30, most appetizers $12 to 14).</text>
    </sentence>
    <sentence id="11359613#884374#0">
        <text>The food is consistant and good but how it got name Best Diner In Manhattan is beyond me.</text>
    </sentence>
    <sentence id="11349840#433070#6">
        <text>The pasta primavera was outstanding as well, lots of fresh veggies.</text>
    </sentence>
    <sentence id="32894267#698671#4">
        <text>don't get me wrong - sushi was good, just not fantastic.</text>
    </sentence>
    <sentence id="35693083#822138#1">
        <text>Being Puerto Rican I know a thing or two about flan and this place serves one of the best (I hope Mom doesn't read this!).</text>
    </sentence>
    <sentence id="32927541#579582#0">
        <text>Been to the one in Brooklyn for over 25 years, now I dont have to go over the bridge for the best pizza ....Hanx</text>
    </sentence>
    <sentence id="11349536#778388#0">
        <text>Had dinner here on a Friday and the food was great.</text>
    </sentence>
    <sentence id="35700989#574718#3">
        <text>We recently spent New Year's Eve at the restaurant, and had a great experience, from the wine to the dessert menu.</text>
    </sentence>
    <sentence id="35709275#573688#2">
        <text>Highly recommended...  As stated, I haven't dined *in* the restaurant but stopped by there to pick up takeout and it seems a very relaxing place; also, the bar looks nice.</text>
    </sentence>
    <sentence id="11351587#1488758#1">
        <text>The ambiance was fine, a little loud but still nice and romantic.</text>
    </sentence>
    <sentence id="33069925#747092#3">
        <text>but, the filet mignon was not very good at all cocktail hour includes free appetizers (nice non-sushi selection).</text>
    </sentence>
    <sentence id="11351725#582163#3">
        <text>It took about 2 1/2 hours to be served our 2 courses.</text>
    </sentence>
    <sentence id="11359764#1373169#1">
        <text>Who said go when the place is quiet during the day?</text>
    </sentence>
    <sentence id="35698351#821341#1">
        <text>Can be a bit busy around peak times because of the size.</text>
    </sentence>
    <sentence id="11351360#1704700#0">
        <text>I was on jury duty, rode my bike up Centre Street on my lunch break and came across this great little place with awesome chicken tacos and Hibiscus lemonade.</text>
    </sentence>
    <sentence id="32894791#1611374#1">
        <text>good place to hang out during the day after shopping or to grab a simple soup or classic french dish over a glass of wine.</text>
    </sentence>
    <sentence id="36072604#1106889#4">
        <text>Very nice touch that very much fits the place.</text>
    </sentence>
    <sentence id="11350033#1264371#2">
        <text>However, there is just something so great about being outdoors, in great landscaping, enjoying a casual drink that makes going to this place worthwhile.</text>
    </sentence>
    <sentence id="11567247#1415594#1">
        <text>We were seated promptly in close proximity to the dance floor.</text>
    </sentence>
    <sentence id="11351521#768768#2">
        <text>If you are here as a pre-show meal, hop in a cab and take the extra 10 minutes to go to the uptown location.</text>
    </sentence>
    <sentence id="11350033#1264371#5">
        <text>A plus was the good mix of people in their twenties that provided for great eye-candy while I was there.</text>
    </sentence>
    <sentence id="11651065#413029#1">
        <text>The comments about fried foods is correct (below) but the other dishes, including the lamb entree and many of the salads (avocado shrimp) were quite good.</text>
    </sentence>
    <sentence id="11349445#757796#4">
        <text>It's best to go on a cold night with a close friend or a good book.</text>
    </sentence>
    <sentence id="11351816#1162694#2">
        <text>Slow service, but when you're hanging around with groups of 10 or 20, who really notices?</text>
    </sentence>
    <sentence id="32897564#894393#1">
        <text>The sauce is excellent (very fresh) with dabs of real mozzarella.</text>
    </sentence>
    <sentence id="11349845#1188496#2">
        <text>Don't ever bother - the drinks were awful, but it was the people who work there that really made this the worst experience at dining.</text>
    </sentence>
    <sentence id="33070305#1312437#5">
        <text>The room is a little plain, but it's difficult to make such a small place exciting and I would not suggest that as a reason not to go.</text>
    </sentence>
    <sentence id="11432842#416795#4">
        <text>Prices even outside of restaurant week were great.</text>
    </sentence>
    <sentence id="35509422#0#2">
        <text>A small, outdoor eating area makes for a private, comfortable space to study alone or meet up with friends.</text>
    </sentence>
    <sentence id="32408649#945413#0">
        <text>Before the place didn't call my attention.</text>
    </sentence>
    <sentence id="35670845#1650649#3">
        <text>And all the [female] servers are cute too, which is always nice.</text>
    </sentence>
    <sentence id="35170181#0#5">
        <text>The best dessert, a chocolate and peanut butter tart, isn't particularly Hawaiian, but it's a small world when it comes to sweets.</text>
    </sentence>
    <sentence id="11359619#487952#7">
        <text>for an appetizer, their calamari is a winner.</text>
    </sentence>
    <sentence id="32464595#574909#1">
        <text>Satay is one of those favorite haunts on Washington where the service and food is always on the money.</text>
    </sentence>
    <sentence id="11349536#778388#2">
        <text>After dinner I heard music playing and discovered that there is a lounge downstairs.</text>
    </sentence>
    <sentence id="32408649#945413#1">
        <text>But now that it's under new ownership and has been renovated, it looks great.</text>
    </sentence>
    <sentence id="35816071#637243#3">
        <text>The room is a gorgeous, bi-level space and the long bar perfect for a drink.</text>
    </sentence>
    <sentence id="35390182#756337#2">
        <text>Now we moved out of the state and every visit to NYC includes a stop here.</text>
    </sentence>
    <sentence id="11350142#1253117#2">
        <text>Two complaints- their appetizer selection stinks, it would be nice to get some mozzarella sticks on the menu.</text>
    </sentence>
    <sentence id="11464511#471981#2">
        <text>I don't remember what we had; nothing was memorable.</text>
    </sentence>
    <sentence id="11351587#1488758#3">
        <text>It is bland and nothing extrodinary.</text>
    </sentence>
    <sentence id="32950061#1264345#3">
        <text>I was especially impressed during the bday party when the waitstaff went above and beyond in helping me decorate and bring out a bday cake as well as offering prompt and friendly service to a 15 person party.</text>
    </sentence>
    <sentence id="32935729#785247#4">
        <text>The chicken and falafel platters were nondescript combinations with fresh leaf salad.</text>
    </sentence>
    <sentence id="11359618#788741#0">
        <text>Every time I visit NYC, I come here.</text>
    </sentence>
    <sentence id="35160930#774531#0">
        <text>I've been coming here regularly since it opened, about 2 years ago.</text>
    </sentence>
    <sentence id="33085669#409731#2">
        <text>The atmosphere takes you to that place, the place many dream of.</text>
    </sentence>
    <sentence id="11351628#404492#8">
        <text>several times and put up with the waiters' bad manners, knowing that their job isn't easy.</text>
    </sentence>
    <sentence id="32896473#439063#0">
        <text>The service is great (maybe even borderline nagging but at least you get attention), the desserts are excellent and the coffee is so very good...</text>
    </sentence>
    <sentence id="11464511#471981#1">
        <text>We were seated next to a couple whose kitchen was being renovated and we agreed since we're all foodies who eat out a lot - that this wasn't a place we'd return to.</text>
    </sentence>
    <sentence id="32899282#556036#1">
        <text>They are served on Focacchia bread and are to die for.</text>
    </sentence>
    <sentence id="32894966#1727613#3">
        <text>While the smoothies are a little big for me, the fresh juices are the best I have ever had!</text>
    </sentence>
    <sentence id="32464601#418474#0">
        <text>The food is just OKAY, and it's almost not worth going unless you're getting the pialla, which is the only dish that's really good.</text>
    </sentence>
    <sentence id="11432442#650772#2">
        <text>The guac is fresh, yet lacking flavor, we like to add our fresh salsa into it.</text>
    </sentence>
    <sentence id="11313290#1139539#1">
        <text>The new menu has a few creative items,they were smart enough to keep some of the old favorites (but they raised the prices), the staff is friendly most of the time, but I must agree with the person that wrote about their favorite words: No, can't, sorry..., boy, they won't bend the rules for anyone.</text>
    </sentence>
    <sentence id="33061445#591371#0">
        <text>It' only open for lunch but the food is so good!</text>
    </sentence>
    <sentence id="33070383#592089#1">
        <text>If you like seafood and/or Greek food you will love this place though it is not limited to just these things.</text>
    </sentence>
    <sentence id="35668286#0#2">
        <text>" The menu includes pub fare--burgers, steaks and shepherds pie--and even a portabella lasagna for those black sheep known as "vegetarians.</text>
    </sentence>
    <sentence id="35714274#1076679#1">
        <text>How can they survive serving mediocre food at exorbitant prices?!</text>
    </sentence>
    <sentence id="11351725#582163#2">
        <text>The food was mediocre and the service was severely slow.</text>
    </sentence>
    <sentence id="33060905#1138585#4">
        <text>i have eaten here on a different occasion - the food is mediocre for the prices.</text>
    </sentence>
    <sentence id="35695422#1464305#5">
        <text>I'm looking forward to going back soon and eventually trying most everything on the menu!</text>
    </sentence>
    <sentence id="36220672#1714981#0">
        <text>I just had my first visit to this place and can't wait to go back and slowly work my way through the menu.</text>
    </sentence>
    <sentence id="33068909#1189415#4">
        <text>I asked repeatedly what the status of the meal was and was pretty much grunted at by the unbelievably rude waiter.</text>
    </sentence>
    <sentence id="33067279#1612676#0">
        <text>I stopped by for some brunch today and had the vegan cranberry pancakes and some rice milk.</text>
    </sentence>
    <sentence id="33059931#926509#3">
        <text>Weekends can get crowded, but still highly recommended.</text>
    </sentence>
    <sentence id="33061445#591371#2">
        <text>It gets very crowded so I would suggest that you get their early.</text>
    </sentence>
    <sentence id="35709451#1061726#3">
        <text>Sweet Irish bartender is always happy and able to bring a smile to my friends a my face.</text>
    </sentence>
    <sentence id="15069510#648179#5">
        <text>I always find myself sitting next to someone in the theatre industry- interesting to hear ideas hashed out while having a quick bite to eat.</text>
    </sentence>
    <sentence id="32443281#959917#4">
        <text>Its good to go there for drinks if you don't want to get drunk because you'll be lucky if you can get one drink an hour the service is so bad.</text>
    </sentence>
    <sentence id="11661949#1709112#8">
        <text>Anyway, the owner was fake.</text>
    </sentence>
    <sentence id="35698240#574381#2">
        <text>Owner is pleasant and entertaining.</text>
    </sentence>
    <sentence id="11350390#802808#3">
        <text>I have never in my life sent back food before, but I simply had to, and the waiter argued with me over this.</text>
    </sentence>
    <sentence id="11482070#503858#3">
        <text>Although the restaurant itself is nice, I prefer not to go for the food.</text>
    </sentence>
    <sentence id="11351628#404492#3">
        <text>Creamy appetizers--taramasalata, eggplant salad, and Greek yogurt (with cuccumber, dill, and garlic) taste excellent when on warm pitas.</text>
    </sentence>
</sentences>
