# Supplementary material for: A supervised scheme for aspect extraction in sentiment analysis using the hybrid feature set of word dependency relations and lemmas
Source: PeerJ Comput Sci. 2021 Feb 5;7:e347. doi: 10.7717/peerj-cs.347 (PMC7959606; doi:10.7717/peerj-cs.347)
Supplement: Supplemental Information 5 — SemEval restaurant review dataset. [file peerj-cs-07-347-s005.xml]

<?xml version="1.0" encoding="UTF-8" standalone="yes"?>
<sentences>
    <sentence id="3121">
        <text>But the staff was so horrible to us.</text>
        <aspectTerms>
            <aspectTerm term="staff" polarity="negative" from="8" to="13"/>
        </aspectTerms>
        <aspectCategories>
            <aspectCategory category="service" polarity="negative"/>
        </aspectCategories>
    </sentence>
    <sentence id="2777">
        <text>To be completely fair, the only redeeming factor was the food, which was above average, but couldn't make up for all the other deficiencies of Teodora.</text>
        <aspectTerms>
            <aspectTerm term="food" polarity="positive" from="57" to="61"/>
        </aspectTerms>
        <aspectCategories>
            <aspectCategory category="food" polarity="positive"/>
            <aspectCategory category="anecdotes/miscellaneous" polarity="negative"/>
        </aspectCategories>
    </sentence>
    <sentence id="1634">
        <text>The food is uniformly exceptional, with a very capable kitchen which will proudly whip up whatever you feel like eating, whether it's on the menu or not.</text>
        <aspectTerms>
            <aspectTerm term="food" polarity="positive" from="4" to="8"/>
            <aspectTerm term="kitchen" polarity="positive" from="55" to="62"/>
            <aspectTerm term="menu" polarity="neutral" from="141" to="145"/>
        </aspectTerms>
        <aspectCategories>
            <aspectCategory category="food" polarity="positive"/>
        </aspectCategories>
    </sentence>
    <sentence id="2534">
        <text>Where Gabriela personaly greets you and recommends you what to eat.</text>
        <aspectCategories>
            <aspectCategory category="service" polarity="positive"/>
        </aspectCategories>
    </sentence>
    <sentence id="583">
        <text>For those that go once and don't enjoy it, all I can say is that they just don't get it.</text>
        <aspectCategories>
            <aspectCategory category="anecdotes/miscellaneous" polarity="positive"/>
        </aspectCategories>
    </sentence>
    <sentence id="2846">
        <text>Not only was the food outstanding, but the little 'perks' were great.</text>
        <aspectTerms>
            <aspectTerm term="food" polarity="positive" from="17" to="21"/>
            <aspectTerm term="perks" polarity="positive" from="51" to="56"/>
        </aspectTerms>
        <aspectCategories>
            <aspectCategory category="food" polarity="positive"/>
            <aspectCategory category="service" polarity="positive"/>
        </aspectCategories>
    </sentence>
    <sentence id="1571">
        <text>It is very overpriced and not very tasty.</text>
        <aspectCategories>
            <aspectCategory category="food" polarity="negative"/>
            <aspectCategory category="price" polarity="negative"/>
        </aspectCategories>
    </sentence>
    <sentence id="1458">
        <text>Our agreed favorite is the orrechiete with sausage and chicken (usually the waiters are kind enough to split the dish in half so you get to sample both meats).</text>
        <aspectTerms>
            <aspectTerm term="orrechiete with sausage and chicken" polarity="positive" from="27" to="62"/>
            <aspectTerm term="waiters" polarity="positive" from="76" to="83"/>
            <aspectTerm term="meats" polarity="neutral" from="152" to="157"/>
            <aspectTerm term="dish" polarity="neutral" from="113" to="117"/>
        </aspectTerms>
        <aspectCategories>
            <aspectCategory category="food" polarity="positive"/>
            <aspectCategory category="service" polarity="positive"/>
        </aspectCategories>
    </sentence>
    <sentence id="3161">
        <text>The Bagels have an outstanding taste with a terrific texture, both chewy yet not gummy.</text>
        <aspectTerms>
            <aspectTerm term="Bagels" polarity="positive" from="4" to="10"/>
        </aspectTerms>
        <aspectCategories>
            <aspectCategory category="food" polarity="positive"/>
        </aspectCategories>
    </sentence>
    <sentence id="2391">
        <text>Nevertheless the food itself is pretty good.</text>
        <aspectTerms>
            <aspectTerm term="food" polarity="positive" from="17" to="21"/>
        </aspectTerms>
        <aspectCategories>
            <aspectCategory category="food" polarity="positive"/>
        </aspectCategories>
    </sentence>
    <sentence id="296">
        <text>They did not have mayonnaise, forgot our toast, left out ingredients (ie cheese in an omelet), below hot temperatures and the bacon was so over cooked it crumbled on the plate when you touched it.</text>
        <aspectTerms>
            <aspectTerm term="toast" polarity="negative" from="41" to="46"/>
            <aspectTerm term="mayonnaise" polarity="negative" from="18" to="28"/>
            <aspectTerm term="bacon" polarity="negative" from="126" to="131"/>
            <aspectTerm term="cheese" polarity="neutral" from="73" to="79"/>
            <aspectTerm term="ingredients" polarity="negative" from="57" to="68"/>
            <aspectTerm term="plate" polarity="neutral" from="170" to="175"/>
            <aspectTerm term="omelet" polarity="neutral" from="86" to="92"/>
        </aspectTerms>
        <aspectCategories>
            <aspectCategory category="food" polarity="negative"/>
        </aspectCategories>
    </sentence>
    <sentence id="1793">
        <text>It took half an hour to get our check, which was perfect since we could sit, have drinks and talk!</text>
        <aspectTerms>
            <aspectTerm term="drinks" polarity="neutral" from="82" to="88"/>
            <aspectTerm term="check" polarity="neutral" from="32" to="37"/>
        </aspectTerms>
        <aspectCategories>
            <aspectCategory category="service" polarity="conflict"/>
        </aspectCategories>
    </sentence>
    <sentence id="2200">
        <text>The design and atmosphere is just as good.</text>
        <aspectTerms>
            <aspectTerm term="design" polarity="positive" from="4" to="10"/>
            <aspectTerm term="atmosphere" polarity="positive" from="15" to="25"/>
        </aspectTerms>
        <aspectCategories>
            <aspectCategory category="ambience" polarity="positive"/>
        </aspectCategories>
    </sentence>
    <sentence id="3195">
        <text>He has visited Thailand and is quite expert on the cuisine.</text>
        <aspectTerms>
            <aspectTerm term="cuisine" polarity="positive" from="51" to="58"/>
        </aspectTerms>
        <aspectCategories>
            <aspectCategory category="food" polarity="positive"/>
        </aspectCategories>
    </sentence>
    <sentence id="3119">
        <text>I would definitely recommend Mary's and am making it one of my regular neighborhood haunts.</text>
        <aspectCategories>
            <aspectCategory category="anecdotes/miscellaneous" polarity="positive"/>
        </aspectCategories>
    </sentence>
    <sentence id="3359">
        <text>The pizza is the best if you like thin crusted pizza.</text>
        <aspectTerms>
            <aspectTerm term="pizza" polarity="positive" from="4" to="9"/>
            <aspectTerm term="thin crusted pizza" polarity="neutral" from="34" to="52"/>
        </aspectTerms>
        <aspectCategories>
            <aspectCategory category="food" polarity="positive"/>
        </aspectCategories>
    </sentence>
    <sentence id="70">
        <text>My Girlfriend and I stumbled onto this hopping place the other night and had a great time!</text>
        <aspectCategories>
            <aspectCategory category="anecdotes/miscellaneous" polarity="positive"/>
        </aspectCategories>
    </sentence>
    <sentence id="1829">
        <text>He can't help, they're bought up so fast.</text>
        <aspectCategories>
            <aspectCategory category="anecdotes/miscellaneous" polarity="neutral"/>
        </aspectCategories>
    </sentence>
    <sentence id="2935">
        <text>Secondly, on this night the place was overwhelmed by upper east side ladies perfume.</text>
        <aspectCategories>
            <aspectCategory category="ambience" polarity="negative"/>
        </aspectCategories>
    </sentence>
    <sentence id="1805">
        <text>i have eaten here a handful of times, for no reason besides sheer convenience.</text>
        <aspectCategories>
            <aspectCategory category="anecdotes/miscellaneous" polarity="neutral"/>
        </aspectCategories>
    </sentence>
    <sentence id="2559">
        <text>Obviously run by folks who know a pie.</text>
        <aspectCategories>
            <aspectCategory category="service" polarity="positive"/>
        </aspectCategories>
    </sentence>
    <sentence id="716">
        <text>We were very disappointed.</text>
        <aspectCategories>
            <aspectCategory category="anecdotes/miscellaneous" polarity="negative"/>
        </aspectCategories>
    </sentence>
    <sentence id="2464">
        <text>IT IS DEFINITELY SPECIAL AND AFFORDABLE.</text>
        <aspectCategories>
            <aspectCategory category="anecdotes/miscellaneous" polarity="positive"/>
            <aspectCategory category="price" polarity="positive"/>
        </aspectCategories>
    </sentence>
    <sentence id="385">
        <text>I really liked this place.</text>
        <aspectCategories>
            <aspectCategory category="anecdotes/miscellaneous" polarity="positive"/>
        </aspectCategories>
    </sentence>
    <sentence id="1350">
        <text>I will be going back very soon.</text>
        <aspectCategories>
            <aspectCategory category="anecdotes/miscellaneous" polarity="positive"/>
        </aspectCategories>
    </sentence>
    <sentence id="3534">
        <text>All the money went into the interior decoration, none of it went to the chefs.</text>
        <aspectTerms>
            <aspectTerm term="interior decoration" polarity="positive" from="28" to="47"/>
            <aspectTerm term="chefs" polarity="negative" from="72" to="77"/>
        </aspectTerms>
        <aspectCategories>
            <aspectCategory category="ambience" polarity="positive"/>
            <aspectCategory category="food" polarity="negative"/>
        </aspectCategories>
    </sentence>
    <sentence id="1407">
        <text>The seats are uncomfortable if you are sitting against the wall on wooden benches.</text>
        <aspectTerms>
            <aspectTerm term="seats" polarity="negative" from="4" to="9"/>
        </aspectTerms>
        <aspectCategories>
            <aspectCategory category="ambience" polarity="negative"/>
        </aspectCategories>
    </sentence>
    <sentence id="565">
        <text>I asked for seltzer with lime, no ice.</text>
        <aspectTerms>
            <aspectTerm term="seltzer with lime" polarity="neutral" from="12" to="29"/>
        </aspectTerms>
        <aspectCategories>
            <aspectCategory category="food" polarity="neutral"/>
        </aspectCategories>
    </sentence>
    <sentence id="387">
        <text>It was pretty inexpensive too.</text>
        <aspectCategories>
            <aspectCategory category="price" polarity="positive"/>
        </aspectCategories>
    </sentence>
    <sentence id="1314">
        <text>Will not be back.</text>
        <aspectCategories>
            <aspectCategory category="anecdotes/miscellaneous" polarity="negative"/>
        </aspectCategories>
    </sentence>
    <sentence id="675">
        <text>Don't go alone---even two people isn't enough for the whole experience, with pickles and a selection of meats and seafoods.</text>
        <aspectTerms>
            <aspectTerm term="pickles" polarity="positive" from="77" to="84"/>
            <aspectTerm term="selection of meats and seafoods" polarity="positive" from="91" to="122"/>
        </aspectTerms>
        <aspectCategories>
            <aspectCategory category="food" polarity="positive"/>
        </aspectCategories>
    </sentence>
    <sentence id="2227">
        <text>My suggestion is to eat family style because you'll want to try the other dishes.</text>
        <aspectTerms>
            <aspectTerm term="dishes" polarity="neutral" from="74" to="80"/>
            <aspectTerm term="eat family style" polarity="positive" from="20" to="36"/>
        </aspectTerms>
        <aspectCategories>
            <aspectCategory category="food" polarity="neutral"/>
        </aspectCategories>
    </sentence>
    <sentence id="3367">
        <text>Best of all is the warm vibe, the owner is super friendly and service is fast.</text>
        <aspectTerms>
            <aspectTerm term="vibe" polarity="positive" from="24" to="28"/>
            <aspectTerm term="owner" polarity="positive" from="34" to="39"/>
            <aspectTerm term="service" polarity="positive" from="62" to="69"/>
        </aspectTerms>
        <aspectCategories>
            <aspectCategory category="service" polarity="positive"/>
            <aspectCategory category="ambience" polarity="positive"/>
        </aspectCategories>
    </sentence>
    <sentence id="1210">
        <text>This isn't a value joint.</text>
        <aspectCategories>
            <aspectCategory category="price" polarity="negative"/>
        </aspectCategories>
    </sentence>
    <sentence id="2191">
        <text>Faan's got a great concept but a little rough on the delivery.</text>
        <aspectTerms>
            <aspectTerm term="delivery" polarity="negative" from="53" to="61"/>
        </aspectTerms>
        <aspectCategories>
            <aspectCategory category="anecdotes/miscellaneous" polarity="positive"/>
            <aspectCategory category="service" polarity="negative"/>
        </aspectCategories>
    </sentence>
    <sentence id="270">
        <text>From the incredible food, to the warm atmosphere, to the friendly service, this downtown neighborhood spot doesn't miss a beat.</text>
        <aspectTerms>
            <aspectTerm term="food" polarity="positive" from="20" to="24"/>
            <aspectTerm term="atmosphere" polarity="positive" from="38" to="48"/>
            <aspectTerm term="service" polarity="positive" from="66" to="73"/>
        </aspectTerms>
        <aspectCategories>
            <aspectCategory category="food" polarity="positive"/>
            <aspectCategory category="service" polarity="positive"/>
            <aspectCategory category="ambience" polarity="positive"/>
        </aspectCategories>
    </sentence>
    <sentence id="638">
        <text>Great food at REASONABLE prices, makes for an evening that can't be beat!</text>
        <aspectTerms>
            <aspectTerm term="food" polarity="positive" from="6" to="10"/>
            <aspectTerm term="prices" polarity="positive" from="25" to="31"/>
        </aspectTerms>
        <aspectCategories>
            <aspectCategory category="food" polarity="positive"/>
            <aspectCategory category="price" polarity="positive"/>
        </aspectCategories>
    </sentence>
    <sentence id="500">
        <text>Look foward to trying the Ruben upon returning.</text>
        <aspectCategories>
            <aspectCategory category="anecdotes/miscellaneous" polarity="positive"/>
        </aspectCategories>
    </sentence>
    <sentence id="1108">
        <text>The only other steakhouse that seems to hold a candle to Roth's is the Strip House.</text>
        <aspectCategories>
            <aspectCategory category="anecdotes/miscellaneous" polarity="neutral"/>
        </aspectCategories>
    </sentence>
    <sentence id="3294">
        <text>We usually go to the Chart House to celebrate a birthday or anniversary.</text>
        <aspectCategories>
            <aspectCategory category="anecdotes/miscellaneous" polarity="neutral"/>
        </aspectCategories>
    </sentence>
    <sentence id="388">
        <text>this little place has a cute interior decor and affordable city prices.</text>
        <aspectTerms>
            <aspectTerm term="interior decor" polarity="positive" from="29" to="43"/>
            <aspectTerm term="prices" polarity="positive" from="64" to="70"/>
        </aspectTerms>
        <aspectCategories>
            <aspectCategory category="ambience" polarity="positive"/>
            <aspectCategory category="price" polarity="positive"/>
        </aspectCategories>
    </sentence>
    <sentence id="3070">
        <text>You'll adore it.</text>
        <aspectCategories>
            <aspectCategory category="anecdotes/miscellaneous" polarity="positive"/>
        </aspectCategories>
    </sentence>
    <sentence id="3373">
        <text>Two words: Free wine.</text>
        <aspectTerms>
            <aspectTerm term="wine" polarity="positive" from="16" to="20"/>
        </aspectTerms>
        <aspectCategories>
            <aspectCategory category="price" polarity="positive"/>
        </aspectCategories>
    </sentence>
    <sentence id="425">
        <text>The price is reasonable although the service is poor.</text>
        <aspectTerms>
            <aspectTerm term="price" polarity="positive" from="4" to="9"/>
            <aspectTerm term="service" polarity="negative" from="37" to="44"/>
        </aspectTerms>
        <aspectCategories>
            <aspectCategory category="service" polarity="negative"/>
            <aspectCategory category="price" polarity="positive"/>
        </aspectCategories>
    </sentence>
    <sentence id="3192">
        <text>The quantity is also very good, you will come out satisfied.</text>
        <aspectTerms>
            <aspectTerm term="quantity" polarity="positive" from="4" to="12"/>
        </aspectTerms>
        <aspectCategories>
            <aspectCategory category="food" polarity="positive"/>
        </aspectCategories>
    </sentence>
    <sentence id="1098">
        <text>I have been to Roth's twice and both times were very disappointing.</text>
        <aspectCategories>
            <aspectCategory category="anecdotes/miscellaneous" polarity="negative"/>
        </aspectCategories>
    </sentence>
    <sentence id="2173">
        <text>Worth visiting the 1st Ave spot because it is the original store.</text>
        <aspectCategories>
            <aspectCategory category="anecdotes/miscellaneous" polarity="positive"/>
        </aspectCategories>
    </sentence>
    <sentence id="391">
        <text>I stumbled upon this second floor walk-up two Fridays ago when I was with two friends in town from L.A. Being serious sushi lovers, we sat at the sushi bar to be closer to the action.</text>
        <aspectTerms>
            <aspectTerm term="sushi" polarity="neutral" from="118" to="123"/>
            <aspectTerm term="sushi bar" polarity="neutral" from="146" to="155"/>
        </aspectTerms>
        <aspectCategories>
            <aspectCategory category="anecdotes/miscellaneous" polarity="neutral"/>
        </aspectCategories>
    </sentence>
    <sentence id="263">
        <text>Raga's is a romantic, cozy restaurant.</text>
        <aspectCategories>
            <aspectCategory category="ambience" polarity="positive"/>
        </aspectCategories>
    </sentence>
    <sentence id="2384">
        <text>The fried rice is amazing here.</text>
        <aspectTerms>
            <aspectTerm term="fried rice" polarity="positive" from="4" to="14"/>
        </aspectTerms>
        <aspectCategories>
            <aspectCategory category="food" polarity="positive"/>
        </aspectCategories>
    </sentence>
    <sentence id="2962">
        <text>Three courses - choices include excellent mussels, puff pastry goat cheese and salad with a delicious dressing, and a hanger steak au poivre that is out of this world.</text>
        <aspectTerms>
            <aspectTerm term="mussels" polarity="positive" from="42" to="49"/>
            <aspectTerm term="puff pastry goat cheese" polarity="positive" from="51" to="74"/>
            <aspectTerm term="salad with a delicious dressing" polarity="positive" from="79" to="110"/>
            <aspectTerm term="hanger steak au poivre" polarity="positive" from="118" to="140"/>
            <aspectTerm term="courses" polarity="neutral" from="6" to="13"/>
        </aspectTerms>
        <aspectCategories>
            <aspectCategory category="food" polarity="positive"/>
        </aspectCategories>
    </sentence>
    <sentence id="3404">
        <text>it's a perfect place to have a amanzing indian food.</text>
        <aspectTerms>
            <aspectTerm term="indian food" polarity="positive" from="40" to="51"/>
        </aspectTerms>
        <aspectCategories>
            <aspectCategory category="food" polarity="positive"/>
        </aspectCategories>
    </sentence>
    <sentence id="2599">
        <text>The place is so cool and the service is prompt and curtious.</text>
        <aspectTerms>
            <aspectTerm term="service" polarity="positive" from="29" to="36"/>
            <aspectTerm term="place" polarity="positive" from="4" to="9"/>
        </aspectTerms>
        <aspectCategories>
            <aspectCategory category="service" polarity="positive"/>
            <aspectCategory category="ambience" polarity="positive"/>
        </aspectCategories>
    </sentence>
    <sentence id="673">
        <text>At the end you're left with a mild broth with noodles that you can slurp out of a cup.</text>
        <aspectTerms>
            <aspectTerm term="broth with noodles" polarity="positive" from="35" to="53"/>
        </aspectTerms>
        <aspectCategories>
            <aspectCategory category="food" polarity="positive"/>
        </aspectCategories>
    </sentence>
    <sentence id="648">
        <text>I just wonder how you can have such a delicious meal for such little money.</text>
        <aspectTerms>
            <aspectTerm term="meal" polarity="positive" from="48" to="52"/>
            <aspectTerm term="money" polarity="positive" from="69" to="74"/>
        </aspectTerms>
        <aspectCategories>
            <aspectCategory category="price" polarity="positive"/>
            <aspectCategory category="food" polarity="positive"/>
        </aspectCategories>
    </sentence>
    <sentence id="863">
        <text>The food was delicious but do not come here on a empty stomach.</text>
        <aspectTerms>
            <aspectTerm term="food" polarity="conflict" from="4" to="8"/>
        </aspectTerms>
        <aspectCategories>
            <aspectCategory category="food" polarity="conflict"/>
        </aspectCategories>
    </sentence>
    <sentence id="1623">
        <text>The wine list is excellent.</text>
        <aspectTerms>
            <aspectTerm term="wine list" polarity="positive" from="4" to="13"/>
        </aspectTerms>
        <aspectCategories>
            <aspectCategory category="food" polarity="positive"/>
        </aspectCategories>
    </sentence>
    <sentence id="2177">
        <text>so garantuan that you can't fit them in a toaster.</text>
        <aspectCategories>
            <aspectCategory category="food" polarity="positive"/>
        </aspectCategories>
    </sentence>
    <sentence id="430">
        <text>Ive been to many Thai restaurants in Manhattan before, and Toons is by far the best Thai food Ive had (except for my mom's of course).</text>
        <aspectTerms>
            <aspectTerm term="Thai food" polarity="positive" from="84" to="93"/>
        </aspectTerms>
        <aspectCategories>
            <aspectCategory category="food" polarity="positive"/>
        </aspectCategories>
    </sentence>
    <sentence id="1101">
        <text>They wouldnt even let me finish my glass of wine before offering another.</text>
        <aspectTerms>
            <aspectTerm term="glass of wine" polarity="neutral" from="35" to="48"/>
        </aspectTerms>
        <aspectCategories>
            <aspectCategory category="service" polarity="positive"/>
        </aspectCategories>
    </sentence>
    <sentence id="1823">
        <text>I highly recommend the Sophia pizza.</text>
        <aspectCategories>
            <aspectCategory category="anecdotes/miscellaneous" polarity="positive"/>
        </aspectCategories>
    </sentence>
    <sentence id="324">
        <text>Whem asked, we had to ask more detailed questions so that we knew what the specials were.</text>
        <aspectTerms>
            <aspectTerm term="specials" polarity="neutral" from="75" to="83"/>
        </aspectTerms>
        <aspectCategories>
            <aspectCategory category="service" polarity="negative"/>
        </aspectCategories>
    </sentence>
    <sentence id="2783">
        <text>This is a consistently great place to dine for lunch or dinner.</text>
        <aspectTerms>
            <aspectTerm term="lunch" polarity="neutral" from="47" to="52"/>
            <aspectTerm term="dinner" polarity="neutral" from="56" to="62"/>
            <aspectTerm term="dine" polarity="positive" from="38" to="42"/>
        </aspectTerms>
        <aspectCategories>
            <aspectCategory category="anecdotes/miscellaneous" polarity="positive"/>
        </aspectCategories>
    </sentence>
    <sentence id="2983">
        <text>Nice atmosphere, the service was very pleasant and the desert was good.</text>
        <aspectTerms>
            <aspectTerm term="atmosphere" polarity="positive" from="5" to="15"/>
            <aspectTerm term="service" polarity="positive" from="21" to="28"/>
            <aspectTerm term="desert" polarity="positive" from="55" to="61"/>
        </aspectTerms>
        <aspectCategories>
            <aspectCategory category="food" polarity="positive"/>
            <aspectCategory category="service" polarity="positive"/>
            <aspectCategory category="ambience" polarity="positive"/>
        </aspectCategories>
    </sentence>
    <sentence id="66">
        <text>All the people that I bring there go back on their own and bring THEIR friends!</text>
        <aspectCategories>
            <aspectCategory category="anecdotes/miscellaneous" polarity="positive"/>
        </aspectCategories>
    </sentence>
    <sentence id="627">
        <text>After really enjoying ourselves at the bar we sat down at a table and had dinner.</text>
        <aspectTerms>
            <aspectTerm term="bar" polarity="positive" from="39" to="42"/>
            <aspectTerm term="table" polarity="neutral" from="60" to="65"/>
            <aspectTerm term="dinner" polarity="neutral" from="74" to="80"/>
        </aspectTerms>
        <aspectCategories>
            <aspectCategory category="anecdotes/miscellaneous" polarity="positive"/>
        </aspectCategories>
    </sentence>
    <sentence id="3219">
        <text>Fabulous service, fantastic food, and a chilled out atmosphere and environment.</text>
        <aspectTerms>
            <aspectTerm term="service" polarity="positive" from="9" to="16"/>
            <aspectTerm term="food" polarity="positive" from="28" to="32"/>
            <aspectTerm term="atmosphere" polarity="positive" from="52" to="62"/>
            <aspectTerm term="environment" polarity="positive" from="67" to="78"/>
        </aspectTerms>
        <aspectCategories>
            <aspectCategory category="food" polarity="positive"/>
            <aspectCategory category="service" polarity="positive"/>
            <aspectCategory category="ambience" polarity="positive"/>
        </aspectCategories>
    </sentence>
    <sentence id="2934">
        <text>Not what I wanted to hear.</text>
        <aspectCategories>
            <aspectCategory category="anecdotes/miscellaneous" polarity="negative"/>
        </aspectCategories>
    </sentence>
    <sentence id="2787">
        <text>Try the lasagnette appetizer.</text>
        <aspectTerms>
            <aspectTerm term="lasagnette appetizer" polarity="positive" from="8" to="28"/>
        </aspectTerms>
        <aspectCategories>
            <aspectCategory category="food" polarity="positive"/>
        </aspectCategories>
    </sentence>
    <sentence id="825">
        <text>Pricey, but worth a try, at least once.</text>
        <aspectCategories>
            <aspectCategory category="price" polarity="negative"/>
            <aspectCategory category="anecdotes/miscellaneous" polarity="positive"/>
        </aspectCategories>
    </sentence>
    <sentence id="197">
        <text>I've been there a few times, and I usually end up sitting next to some pretty odd people.</text>
        <aspectCategories>
            <aspectCategory category="anecdotes/miscellaneous" polarity="negative"/>
        </aspectCategories>
    </sentence>
    <sentence id="604">
        <text>I liked the beer selection!</text>
        <aspectTerms>
            <aspectTerm term="beer selection" polarity="positive" from="12" to="26"/>
        </aspectTerms>
        <aspectCategories>
            <aspectCategory category="food" polarity="positive"/>
        </aspectCategories>
    </sentence>
    <sentence id="2911">
        <text>Great food, good size menu, great service and an unpretensious setting.</text>
        <aspectTerms>
            <aspectTerm term="food" polarity="positive" from="6" to="10"/>
            <aspectTerm term="menu" polarity="positive" from="22" to="26"/>
            <aspectTerm term="service" polarity="positive" from="34" to="41"/>
            <aspectTerm term="setting" polarity="positive" from="63" to="70"/>
        </aspectTerms>
        <aspectCategories>
            <aspectCategory category="food" polarity="positive"/>
            <aspectCategory category="service" polarity="positive"/>
            <aspectCategory category="ambience" polarity="positive"/>
        </aspectCategories>
    </sentence>
    <sentence id="3074">
        <text>Go here for a romantic dinner but not for an all out wow dining experience.</text>
        <aspectTerms>
            <aspectTerm term="dinner" polarity="positive" from="23" to="29"/>
            <aspectTerm term="dining" polarity="positive" from="57" to="63"/>
        </aspectTerms>
        <aspectCategories>
            <aspectCategory category="anecdotes/miscellaneous" polarity="conflict"/>
        </aspectCategories>
    </sentence>
    <sentence id="1479">
        <text>Can't wait to go back.</text>
        <aspectCategories>
            <aspectCategory category="anecdotes/miscellaneous" polarity="positive"/>
        </aspectCategories>
    </sentence>
    <sentence id="1074">
        <text>I grew up eating Dosa and have yet to find a place in NY to satisfy my taste buds.</text>
        <aspectTerms>
            <aspectTerm term="Dosa" polarity="neutral" from="17" to="21"/>
        </aspectTerms>
        <aspectCategories>
            <aspectCategory category="anecdotes/miscellaneous" polarity="neutral"/>
        </aspectCategories>
    </sentence>
    <sentence id="912">
        <text>Wine list selection is good and wine-by-the-glass was generously filled to the top.</text>
        <aspectTerms>
            <aspectTerm term="Wine list selection" polarity="positive" from="0" to="19"/>
            <aspectTerm term="wine-by-the-glass" polarity="positive" from="32" to="49"/>
        </aspectTerms>
        <aspectCategories>
            <aspectCategory category="food" polarity="positive"/>
        </aspectCategories>
    </sentence>
    <sentence id="728">
        <text>With the great variety on the menu , I eat here often and never get bored .</text>
        <aspectTerms>
            <aspectTerm term="menu" polarity="positive" from="30" to="34"/>
        </aspectTerms>
        <aspectCategories>
            <aspectCategory category="food" polarity="positive"/>
        </aspectCategories>
    </sentence>
    <sentence id="2925">
        <text>The menu is very limited - i think we counted 4 or 5 entrees.</text>
        <aspectTerms>
            <aspectTerm term="menu" polarity="negative" from="4" to="8"/>
            <aspectTerm term="entrees" polarity="negative" from="53" to="60"/>
        </aspectTerms>
        <aspectCategories>
            <aspectCategory category="food" polarity="negative"/>
        </aspectCategories>
    </sentence>
    <sentence id="495">
        <text>If you are a carnivore, come hungry and you will leave more satisfied than you have ever been.</text>
        <aspectCategories>
            <aspectCategory category="anecdotes/miscellaneous" polarity="positive"/>
        </aspectCategories>
    </sentence>
    <sentence id="3436">
        <text>The menu is limited but almost all of the dishes are excellent.</text>
        <aspectTerms>
            <aspectTerm term="menu" polarity="negative" from="4" to="8"/>
            <aspectTerm term="dishes" polarity="positive" from="42" to="48"/>
        </aspectTerms>
        <aspectCategories>
            <aspectCategory category="food" polarity="conflict"/>
        </aspectCategories>
    </sentence>
    <sentence id="3273">
        <text>Not too crazy about their sake martini.</text>
        <aspectTerms>
            <aspectTerm term="sake martini" polarity="negative" from="26" to="38"/>
        </aspectTerms>
        <aspectCategories>
            <aspectCategory category="food" polarity="negative"/>
        </aspectCategories>
    </sentence>
    <sentence id="1215">
        <text>Great bagels, spreads and a good place to hang out in.</text>
        <aspectTerms>
            <aspectTerm term="bagels" polarity="positive" from="6" to="12"/>
            <aspectTerm term="spreads" polarity="positive" from="14" to="21"/>
        </aspectTerms>
        <aspectCategories>
            <aspectCategory category="food" polarity="positive"/>
            <aspectCategory category="anecdotes/miscellaneous" polarity="positive"/>
        </aspectCategories>
    </sentence>
    <sentence id="183">
        <text>The service varys from day to day- sometimes they're very nice, and sometimes not.</text>
        <aspectTerms>
            <aspectTerm term="service" polarity="conflict" from="4" to="11"/>
        </aspectTerms>
        <aspectCategories>
            <aspectCategory category="service" polarity="conflict"/>
        </aspectCategories>
    </sentence>
    <sentence id="2511">
        <text>whoever the jazz duo was, they were on POINT.</text>
        <aspectCategories>
            <aspectCategory category="ambience" polarity="positive"/>
        </aspectCategories>
    </sentence>
    <sentence id="282">
        <text>One thing I liked about this place is that I never felt rushed or pressured to give up my table ot incoming guests.</text>
        <aspectTerms>
            <aspectTerm term="table" polarity="neutral" from="90" to="95"/>
        </aspectTerms>
        <aspectCategories>
            <aspectCategory category="service" polarity="positive"/>
        </aspectCategories>
    </sentence>
    <sentence id="1562">
        <text>This place is a great bargain.</text>
        <aspectCategories>
            <aspectCategory category="price" polarity="positive"/>
        </aspectCategories>
    </sentence>
    <sentence id="1712">
        <text>We happened upon this place purely by accident and were pleased with the results.</text>
        <aspectCategories>
            <aspectCategory category="anecdotes/miscellaneous" polarity="positive"/>
        </aspectCategories>
    </sentence>
    <sentence id="3249">
        <text>Unfortunately, the food is outstanding, but everything else about this restaurant is the pits.</text>
        <aspectTerms>
            <aspectTerm term="food" polarity="positive" from="19" to="23"/>
        </aspectTerms>
        <aspectCategories>
            <aspectCategory category="food" polarity="positive"/>
            <aspectCategory category="anecdotes/miscellaneous" polarity="negative"/>
        </aspectCategories>
    </sentence>
    <sentence id="2052">
        <text>Deff recimmend Bukhara they also have opened two new locations guess ill try them out.</text>
        <aspectCategories>
            <aspectCategory category="anecdotes/miscellaneous" polarity="positive"/>
        </aspectCategories>
    </sentence>
    <sentence id="3207">
        <text>We always have a delicious meal and always leave feeling satisfied.</text>
        <aspectTerms>
            <aspectTerm term="meal" polarity="positive" from="27" to="31"/>
        </aspectTerms>
        <aspectCategories>
            <aspectCategory category="food" polarity="positive"/>
        </aspectCategories>
    </sentence>
    <sentence id="672">
        <text>Dip the ingredients in with your chopsticks, swirl them around, and eat.</text>
        <aspectTerms>
            <aspectTerm term="ingredients" polarity="neutral" from="8" to="19"/>
            <aspectTerm term="chopsticks" polarity="neutral" from="33" to="43"/>
        </aspectTerms>
        <aspectCategories>
            <aspectCategory category="food" polarity="neutral"/>
        </aspectCategories>
    </sentence>
    <sentence id="2972">
        <text>First went here to enjoy their garden terrace.</text>
        <aspectTerms>
            <aspectTerm term="garden terrace" polarity="positive" from="31" to="45"/>
        </aspectTerms>
        <aspectCategories>
            <aspectCategory category="ambience" polarity="positive"/>
        </aspectCategories>
    </sentence>
    <sentence id="1903">
        <text>My husbands was perfect, my was well done and dry.</text>
        <aspectCategories>
            <aspectCategory category="food" polarity="conflict"/>
        </aspectCategories>
    </sentence>
    <sentence id="2549">
        <text>Everyone I have spoken too there is super friendly, helpful, and willing to the extra mile for a customer.</text>
        <aspectCategories>
            <aspectCategory category="service" polarity="positive"/>
        </aspectCategories>
    </sentence>
    <sentence id="1755">
        <text>The pizza was pretty good and huge.</text>
        <aspectTerms>
            <aspectTerm term="pizza" polarity="positive" from="4" to="9"/>
        </aspectTerms>
        <aspectCategories>
            <aspectCategory category="food" polarity="positive"/>
        </aspectCategories>
    </sentence>
    <sentence id="2890">
        <text>Sapphire is the only Indian restaurant I go to when I'm in NYC.</text>
        <aspectCategories>
            <aspectCategory category="anecdotes/miscellaneous" polarity="positive"/>
        </aspectCategories>
    </sentence>
    <sentence id="2277">
        <text>The cuisine from what I've gathered is authentic Taiwanese, though its very different from what I've been accustomed to in Taipei.</text>
        <aspectTerms>
            <aspectTerm term="cuisine" polarity="neutral" from="4" to="11"/>
        </aspectTerms>
        <aspectCategories>
            <aspectCategory category="food" polarity="neutral"/>
        </aspectCategories>
    </sentence>
    <sentence id="2308">
        <text>I heartily recommend.</text>
        <aspectCategories>
            <aspectCategory category="anecdotes/miscellaneous" polarity="positive"/>
        </aspectCategories>
    </sentence>
    <sentence id="51">
        <text>Heartland Brewery is by far one of the best places in NYC to make new friends and catch up with old ones.</text>
        <aspectCategories>
            <aspectCategory category="anecdotes/miscellaneous" polarity="positive"/>
        </aspectCategories>
    </sentence>
    <sentence id="3680">
        <text>I almost hesititate to write a review because the atmosphere was so great and I would hate for it too become to crowded.</text>
        <aspectTerms>
            <aspectTerm term="atmosphere" polarity="positive" from="50" to="60"/>
        </aspectTerms>
        <aspectCategories>
            <aspectCategory category="ambience" polarity="positive"/>
        </aspectCategories>
    </sentence>
    <sentence id="3155">
        <text>They are often crowded on the weekends but they are efficient and accurate with their service.</text>
        <aspectTerms>
            <aspectTerm term="service" polarity="positive" from="86" to="93"/>
            <aspectTerm term="crowded" polarity="negative" from="15" to="22"/>
        </aspectTerms>
        <aspectCategories>
            <aspectCategory category="service" polarity="positive"/>
            <aspectCategory category="ambience" polarity="negative"/>
        </aspectCategories>
    </sentence>
    <sentence id="1688">
        <text>All my co-workers were amazed at how small the dish was.</text>
        <aspectTerms>
            <aspectTerm term="dish" polarity="negative" from="47" to="51"/>
        </aspectTerms>
        <aspectCategories>
            <aspectCategory category="food" polarity="negative"/>
        </aspectCategories>
    </sentence>
    <sentence id="598">
        <text>The atmosphere is unheralded, the service impecible, and the food magnificant.</text>
        <aspectTerms>
            <aspectTerm term="atmosphere" polarity="positive" from="4" to="14"/>
            <aspectTerm term="service" polarity="positive" from="34" to="41"/>
            <aspectTerm term="food" polarity="positive" from="61" to="65"/>
        </aspectTerms>
        <aspectCategories>
            <aspectCategory category="food" polarity="positive"/>
            <aspectCategory category="service" polarity="positive"/>
            <aspectCategory category="ambience" polarity="positive"/>
        </aspectCategories>
    </sentence>
    <sentence id="2926">
        <text>We ordered the special, grilled branzino, that was so infused with bone, it was difficult to eat.</text>
        <aspectTerms>
            <aspectTerm term="grilled branzino" polarity="negative" from="24" to="40"/>
        </aspectTerms>
        <aspectCategories>
            <aspectCategory category="food" polarity="negative"/>
        </aspectCategories>
    </sentence>
    <sentence id="3083">
        <text>The wait staff is friendly, and the food has gotten better and better!</text>
        <aspectTerms>
            <aspectTerm term="wait staff" polarity="positive" from="4" to="14"/>
            <aspectTerm term="food" polarity="positive" from="36" to="40"/>
        </aspectTerms>
        <aspectCategories>
            <aspectCategory category="food" polarity="positive"/>
            <aspectCategory category="service" polarity="positive"/>
        </aspectCategories>
    </sentence>
    <sentence id="1388">
        <text>This place, which is only a few months old, is perhaps Queens' biggest secret!</text>
        <aspectCategories>
            <aspectCategory category="anecdotes/miscellaneous" polarity="positive"/>
        </aspectCategories>
    </sentence>
    <sentence id="2977">
        <text>It may be a bit packed on weekends, but the vibe is good and it is the best French food you will find in the area.</text>
        <aspectTerms>
            <aspectTerm term="vibe" polarity="positive" from="44" to="48"/>
            <aspectTerm term="French food" polarity="positive" from="76" to="87"/>
            <aspectTerm term="packed" polarity="negative" from="16" to="22"/>
        </aspectTerms>
        <aspectCategories>
            <aspectCategory category="food" polarity="positive"/>
            <aspectCategory category="ambience" polarity="conflict"/>
        </aspectCategories>
    </sentence>
    <sentence id="1574">
        <text>This place is so much fun.</text>
        <aspectCategories>
            <aspectCategory category="anecdotes/miscellaneous" polarity="positive"/>
        </aspectCategories>
    </sentence>
    <sentence id="498">
        <text>I was glad I did.</text>
        <aspectCategories>
            <aspectCategory category="anecdotes/miscellaneous" polarity="positive"/>
        </aspectCategories>
    </sentence>
    <sentence id="2604">
        <text>Right off the L in Brooklyn this is a nice cozy place with good pizza.</text>
        <aspectTerms>
            <aspectTerm term="pizza" polarity="positive" from="64" to="69"/>
            <aspectTerm term="place" polarity="positive" from="48" to="53"/>
        </aspectTerms>
        <aspectCategories>
            <aspectCategory category="food" polarity="positive"/>
            <aspectCategory category="ambience" polarity="positive"/>
        </aspectCategories>
    </sentence>
    <sentence id="473">
        <text>I've never been treated so rudely.</text>
        <aspectCategories>
            <aspectCategory category="service" polarity="negative"/>
        </aspectCategories>
    </sentence>
    <sentence id="380">
        <text>I'll be back soon.</text>
        <aspectCategories>
            <aspectCategory category="anecdotes/miscellaneous" polarity="positive"/>
        </aspectCategories>
    </sentence>
    <sentence id="2960">
        <text>Le Pere Pinard has a $15 pre-theater menu that is outstanding.</text>
        <aspectTerms>
            <aspectTerm term="pre-theater menu" polarity="positive" from="25" to="41"/>
        </aspectTerms>
        <aspectCategories>
            <aspectCategory category="food" polarity="positive"/>
        </aspectCategories>
    </sentence>
    <sentence id="322">
        <text>Went inside and I started to get excited.</text>
        <aspectCategories>
            <aspectCategory category="anecdotes/miscellaneous" polarity="positive"/>
        </aspectCategories>
    </sentence>
    <sentence id="1383">
        <text>I also ordered for delivery and the restaurant forgot half the order.</text>
        <aspectTerms>
            <aspectTerm term="delivery" polarity="negative" from="19" to="27"/>
            <aspectTerm term="order" polarity="negative" from="63" to="68"/>
        </aspectTerms>
        <aspectCategories>
            <aspectCategory category="service" polarity="negative"/>
        </aspectCategories>
    </sentence>
    <sentence id="892">
        <text>Our server checked on us maybe twice during the entire meal.</text>
        <aspectTerms>
            <aspectTerm term="server" polarity="negative" from="4" to="10"/>
            <aspectTerm term="meal" polarity="neutral" from="55" to="59"/>
        </aspectTerms>
        <aspectCategories>
            <aspectCategory category="service" polarity="negative"/>
        </aspectCategories>
    </sentence>
    <sentence id="2296">
        <text>However, it is jus too good to not praise it.</text>
        <aspectCategories>
            <aspectCategory category="anecdotes/miscellaneous" polarity="positive"/>
        </aspectCategories>
    </sentence>
    <sentence id="868">
        <text>We have been to Montparnasse many times and return often for good reason.</text>
        <aspectCategories>
            <aspectCategory category="anecdotes/miscellaneous" polarity="positive"/>
        </aspectCategories>
    </sentence>
    <sentence id="2936">
        <text>The strong scents coming from the left and right of me negatively affected my taste buds.</text>
        <aspectTerms>
            <aspectTerm term="scents" polarity="negative" from="11" to="17"/>
        </aspectTerms>
        <aspectCategories>
            <aspectCategory category="anecdotes/miscellaneous" polarity="negative"/>
        </aspectCategories>
    </sentence>
    <sentence id="3423">
        <text>We had the lobster sandwich and it was FANTASTIC.</text>
        <aspectTerms>
            <aspectTerm term="lobster sandwich" polarity="positive" from="11" to="27"/>
        </aspectTerms>
        <aspectCategories>
            <aspectCategory category="food" polarity="positive"/>
        </aspectCategories>
    </sentence>
    <sentence id="154">
        <text>It's somewhere you can eat and be happy.</text>
        <aspectCategories>
            <aspectCategory category="anecdotes/miscellaneous" polarity="positive"/>
        </aspectCategories>
    </sentence>
    <sentence id="591">
        <text>If you wrote a bad review, it's because you don't understand what Rao's is all about.</text>
        <aspectCategories>
            <aspectCategory category="anecdotes/miscellaneous" polarity="positive"/>
        </aspectCategories>
    </sentence>
    <sentence id="1197">
        <text>Had we been stalling I could understand where they were coming from, but we had been there less than an hour and they hadn't even brought us a check yet!</text>
        <aspectTerms>
            <aspectTerm term="check" polarity="negative" from="143" to="148"/>
        </aspectTerms>
        <aspectCategories>
            <aspectCategory category="service" polarity="negative"/>
        </aspectCategories>
    </sentence>
    <sentence id="2061">
        <text>but overall i give it a 10</text>
        <aspectCategories>
            <aspectCategory category="anecdotes/miscellaneous" polarity="positive"/>
        </aspectCategories>
    </sentence>
    <sentence id="2274">
        <text>Though the Spider Roll may look like a challenge to eat, with soft shell crab hanging out of the roll, it is well worth the price you pay for them.</text>
        <aspectTerms>
            <aspectTerm term="Spider Roll" polarity="conflict" from="11" to="22"/>
            <aspectTerm term="price" polarity="positive" from="124" to="129"/>
            <aspectTerm term="shell crab" polarity="positive" from="67" to="77"/>
        </aspectTerms>
        <aspectCategories>
            <aspectCategory category="food" polarity="positive"/>
            <aspectCategory category="price" polarity="positive"/>
        </aspectCategories>
    </sentence>
    <sentence id="2804">
        <text>Deep Fried Skewers are good and still rare to find in NYC.</text>
        <aspectTerms>
            <aspectTerm term="Deep Fried Skewers" polarity="positive" from="0" to="18"/>
        </aspectTerms>
        <aspectCategories>
            <aspectCategory category="food" polarity="positive"/>
        </aspectCategories>
    </sentence>
    <sentence id="194">
        <text>I have tried to make reservations, but both times, the hostess didn't have my name.</text>
        <aspectTerms>
            <aspectTerm term="reservations" polarity="neutral" from="21" to="33"/>
            <aspectTerm term="hostess" polarity="negative" from="55" to="62"/>
        </aspectTerms>
        <aspectCategories>
            <aspectCategory category="service" polarity="negative"/>
        </aspectCategories>
    </sentence>
    <sentence id="148">
        <text>I also recommend the rice dishes or the different varieties of congee (rice porridge).</text>
        <aspectTerms>
            <aspectTerm term="rice dishes" polarity="positive" from="21" to="32"/>
            <aspectTerm term="congee (rice porridge)" polarity="positive" from="63" to="85"/>
        </aspectTerms>
        <aspectCategories>
            <aspectCategory category="food" polarity="positive"/>
        </aspectCategories>
    </sentence>
    <sentence id="2747">
        <text>Their tuna tartar appetizer is to die for.</text>
        <aspectTerms>
            <aspectTerm term="tuna tartar appetizer" polarity="positive" from="6" to="27"/>
        </aspectTerms>
        <aspectCategories>
            <aspectCategory category="food" polarity="positive"/>
        </aspectCategories>
    </sentence>
    <sentence id="2845">
        <text>This was one of the BEST restaurants I've ever been to.</text>
        <aspectCategories>
            <aspectCategory category="anecdotes/miscellaneous" polarity="positive"/>
        </aspectCategories>
    </sentence>
    <sentence id="187">
        <text>This restaurant used to be pretty decent.</text>
        <aspectCategories>
            <aspectCategory category="anecdotes/miscellaneous" polarity="negative"/>
        </aspectCategories>
    </sentence>
    <sentence id="856">
        <text>An oasis of refinement:  Food, though somewhat uneven, often reaches the pinnacles of new American fine cuisine - chef's passion (and kitchen's precise execution) is most evident in the fish dishes and soups.</text>
        <aspectTerms>
            <aspectTerm term="Food" polarity="conflict" from="25" to="29"/>
            <aspectTerm term="chef" polarity="positive" from="114" to="118"/>
            <aspectTerm term="fish dishes" polarity="positive" from="186" to="197"/>
            <aspectTerm term="soups" polarity="positive" from="202" to="207"/>
            <aspectTerm term="kitchen" polarity="positive" from="134" to="141"/>
            <aspectTerm term="cuisine" polarity="positive" from="104" to="111"/>
        </aspectTerms>
        <aspectCategories>
            <aspectCategory category="food" polarity="positive"/>
        </aspectCategories>
    </sentence>
    <sentence id="2033">
        <text>If you love wine and cheese and delicious french fare, you'll love Artisanal!</text>
        <aspectTerms>
            <aspectTerm term="wine" polarity="positive" from="12" to="16"/>
            <aspectTerm term="french fare" polarity="positive" from="42" to="53"/>
            <aspectTerm term="cheese" polarity="positive" from="21" to="27"/>
        </aspectTerms>
        <aspectCategories>
            <aspectCategory category="food" polarity="positive"/>
        </aspectCategories>
    </sentence>
    <sentence id="1402">
        <text>I love Indian food and consider myself to be quite an expert on it.</text>
        <aspectTerms>
            <aspectTerm term="Indian food" polarity="positive" from="7" to="18"/>
        </aspectTerms>
        <aspectCategories>
            <aspectCategory category="food" polarity="positive"/>
        </aspectCategories>
    </sentence>
    <sentence id="439">
        <text>Some baby pizzas get their wish.</text>
        <aspectTerms>
            <aspectTerm term="baby pizzas" polarity="neutral" from="5" to="16"/>
        </aspectTerms>
        <aspectCategories>
            <aspectCategory category="food" polarity="neutral"/>
        </aspectCategories>
    </sentence>
    <sentence id="3360">
        <text>Plenty of choices to make your own creation.</text>
        <aspectCategories>
            <aspectCategory category="food" polarity="positive"/>
        </aspectCategories>
    </sentence>
    <sentence id="2949">
        <text>It was tiny and I felt like I was eating in someone's living room.</text>
        <aspectCategories>
            <aspectCategory category="ambience" polarity="negative"/>
        </aspectCategories>
    </sentence>
    <sentence id="570">
        <text>I was there on sat.</text>
        <aspectCategories>
            <aspectCategory category="anecdotes/miscellaneous" polarity="neutral"/>
        </aspectCategories>
    </sentence>
    <sentence id="2053">
        <text>Overall A oh ya even though there is waiting it is deff worth it</text>
        <aspectTerms>
            <aspectTerm term="waiting" polarity="negative" from="37" to="44"/>
        </aspectTerms>
        <aspectCategories>
            <aspectCategory category="anecdotes/miscellaneous" polarity="positive"/>
            <aspectCategory category="service" polarity="negative"/>
        </aspectCategories>
    </sentence>
    <sentence id="3316">
        <text>The lava cake dessert was incredible and I recommend it.</text>
        <aspectTerms>
            <aspectTerm term="lava cake dessert" polarity="positive" from="4" to="21"/>
        </aspectTerms>
        <aspectCategories>
            <aspectCategory category="food" polarity="positive"/>
        </aspectCategories>
    </sentence>
    <sentence id="433">
        <text>VT is what baby pizzas hope to be when they grow up.</text>
        <aspectTerms>
            <aspectTerm term="baby pizzas" polarity="neutral" from="11" to="22"/>
        </aspectTerms>
        <aspectCategories>
            <aspectCategory category="anecdotes/miscellaneous" polarity="positive"/>
        </aspectCategories>
    </sentence>
    <sentence id="738">
        <text>From the terrible service, to the bland food, not to mention the unaccommodating managers, the overall experience was horrible.</text>
        <aspectTerms>
            <aspectTerm term="service" polarity="negative" from="18" to="25"/>
            <aspectTerm term="food" polarity="negative" from="40" to="44"/>
            <aspectTerm term="managers" polarity="negative" from="81" to="89"/>
        </aspectTerms>
        <aspectCategories>
            <aspectCategory category="food" polarity="negative"/>
            <aspectCategory category="service" polarity="negative"/>
        </aspectCategories>
    </sentence>
    <sentence id="1549">
        <text>Lahore is a great place to duck into late-night when you need some really tasty food on the cheap -- you'll likely have trouble finishing the amount of food you get for FOUR DOLLARS.</text>
        <aspectTerms>
            <aspectTerm term="food" polarity="positive" from="80" to="84"/>
            <aspectTerm term="food" polarity="positive" from="152" to="156"/>
        </aspectTerms>
        <aspectCategories>
            <aspectCategory category="food" polarity="positive"/>
            <aspectCategory category="price" polarity="positive"/>
        </aspectCategories>
    </sentence>
    <sentence id="1798">
        <text>The last time I went we were seated at a table in a corridor next to the kitchen.</text>
        <aspectTerms>
            <aspectTerm term="table" polarity="negative" from="41" to="46"/>
        </aspectTerms>
        <aspectCategories>
            <aspectCategory category="anecdotes/miscellaneous" polarity="negative"/>
        </aspectCategories>
    </sentence>
    <sentence id="2941">
        <text>good selection of wines ranging from affordable to high end.</text>
        <aspectTerms>
            <aspectTerm term="selection of wines" polarity="positive" from="5" to="23"/>
        </aspectTerms>
        <aspectCategories>
            <aspectCategory category="food" polarity="positive"/>
            <aspectCategory category="price" polarity="conflict"/>
        </aspectCategories>
    </sentence>
    <sentence id="362">
        <text>Nice restaurant overall, with classic upscale Italian decor.</text>
        <aspectTerms>
            <aspectTerm term="Italian decor" polarity="positive" from="46" to="59"/>
        </aspectTerms>
        <aspectCategories>
            <aspectCategory category="ambience" polarity="positive"/>
        </aspectCategories>
    </sentence>
    <sentence id="2921">
        <text>Not impressed with the food.</text>
        <aspectTerms>
            <aspectTerm term="food" polarity="negative" from="23" to="27"/>
        </aspectTerms>
        <aspectCategories>
            <aspectCategory category="food" polarity="negative"/>
        </aspectCategories>
    </sentence>
    <sentence id="1909">
        <text>The entire dining experience was wonderful!</text>
        <aspectTerms>
            <aspectTerm term="dining experience" polarity="positive" from="11" to="28"/>
        </aspectTerms>
        <aspectCategories>
            <aspectCategory category="anecdotes/miscellaneous" polarity="positive"/>
        </aspectCategories>
    </sentence>
    <sentence id="1878">
        <text>The wine selection (by the glass and bottle) is wonderful and I always recommend that friends make a reservation if they're going to be in town.</text>
        <aspectTerms>
            <aspectTerm term="wine selection" polarity="positive" from="4" to="18"/>
            <aspectTerm term="reservation" polarity="neutral" from="101" to="112"/>
        </aspectTerms>
        <aspectCategories>
            <aspectCategory category="food" polarity="positive"/>
            <aspectCategory category="anecdotes/miscellaneous" polarity="positive"/>
        </aspectCategories>
    </sentence>
    <sentence id="858">
        <text>Service is highly refined: our seating was delayed 35 minutes past our reservation and the maitre d' apologized and regularly kept us apprised of progress.</text>
        <aspectTerms>
            <aspectTerm term="Service" polarity="positive" from="0" to="7"/>
            <aspectTerm term="maitre" polarity="positive" from="91" to="97"/>
            <aspectTerm term="reservation" polarity="negative" from="71" to="82"/>
        </aspectTerms>
        <aspectCategories>
            <aspectCategory category="service" polarity="positive"/>
        </aspectCategories>
    </sentence>
    <sentence id="3376">
        <text>Order the panang duck, it's fantastic.</text>
        <aspectTerms>
            <aspectTerm term="panang duck" polarity="positive" from="10" to="21"/>
        </aspectTerms>
        <aspectCategories>
            <aspectCategory category="food" polarity="positive"/>
        </aspectCategories>
    </sentence>
    <sentence id="173">
        <text>Food is usually very good, though ocasionally I wondered about freshmess of raw vegatables in side orders.</text>
        <aspectTerms>
            <aspectTerm term="Food" polarity="conflict" from="0" to="4"/>
            <aspectTerm term="raw vegatables" polarity="negative" from="76" to="90"/>
        </aspectTerms>
        <aspectCategories>
            <aspectCategory category="food" polarity="conflict"/>
        </aspectCategories>
    </sentence>
    <sentence id="1836">
        <text>Other than the crappy service from two individuals, it's great.</text>
        <aspectTerms>
            <aspectTerm term="service" polarity="negative" from="22" to="29"/>
        </aspectTerms>
        <aspectCategories>
            <aspectCategory category="service" polarity="conflict"/>
        </aspectCategories>
    </sentence>
    <sentence id="1703">
        <text>What more can you ask for?</text>
        <aspectCategories>
            <aspectCategory category="anecdotes/miscellaneous" polarity="positive"/>
        </aspectCategories>
    </sentence>
    <sentence id="3564">
        <text>Wondering who had the best deals we noticed a line had formed to wait for this one particular establishment.</text>
        <aspectCategories>
            <aspectCategory category="anecdotes/miscellaneous" polarity="neutral"/>
        </aspectCategories>
    </sentence>
    <sentence id="1404">
        <text>They have authentic Indian at amazin prices.</text>
        <aspectTerms>
            <aspectTerm term="Indian" polarity="positive" from="20" to="26"/>
            <aspectTerm term="prices" polarity="positive" from="37" to="43"/>
        </aspectTerms>
        <aspectCategories>
            <aspectCategory category="food" polarity="positive"/>
            <aspectCategory category="price" polarity="positive"/>
        </aspectCategories>
    </sentence>
    <sentence id="645">
        <text>You are treated just like royality.</text>
        <aspectCategories>
            <aspectCategory category="service" polarity="positive"/>
        </aspectCategories>
    </sentence>
    <sentence id="3288">
        <text>There's nice and quiet, small but enough for 6 (or more).</text>
        <aspectCategories>
            <aspectCategory category="ambience" polarity="conflict"/>
        </aspectCategories>
    </sentence>
    <sentence id="1819">
        <text>Ambiance- relaxed and stylish.</text>
        <aspectTerms>
            <aspectTerm term="Ambiance" polarity="positive" from="0" to="8"/>
        </aspectTerms>
        <aspectCategories>
            <aspectCategory category="ambience" polarity="positive"/>
        </aspectCategories>
    </sentence>
    <sentence id="1144">
        <text>I've never felt more unwelcome than last month at Jimmy's Bronx Cafe.</text>
        <aspectCategories>
            <aspectCategory category="anecdotes/miscellaneous" polarity="negative"/>
        </aspectCategories>
    </sentence>
    <sentence id="2639">
        <text>Luckily we saved room for the BBQ Salmon, Sea Bass and Crispy Duck.</text>
        <aspectTerms>
            <aspectTerm term="BBQ Salmon" polarity="positive" from="30" to="40"/>
            <aspectTerm term="Sea Bass" polarity="positive" from="42" to="50"/>
            <aspectTerm term="Crispy Duck" polarity="positive" from="55" to="66"/>
        </aspectTerms>
        <aspectCategories>
            <aspectCategory category="food" polarity="positive"/>
        </aspectCategories>
    </sentence>
    <sentence id="1474">
        <text>Yes, they use fancy ingredients, but even fancy ingredients don't make for good pizza unless someone knows how to get the crust right.</text>
        <aspectTerms>
            <aspectTerm term="ingredients" polarity="positive" from="20" to="31"/>
            <aspectTerm term="ingredients" polarity="positive" from="48" to="59"/>
            <aspectTerm term="pizza" polarity="negative" from="80" to="85"/>
            <aspectTerm term="crust" polarity="neutral" from="122" to="127"/>
        </aspectTerms>
        <aspectCategories>
            <aspectCategory category="food" polarity="negative"/>
        </aspectCategories>
    </sentence>
    <sentence id="1553">
        <text>Looking from the outside in, one would hesitate to enter this hole in the wall (really, that's what it is).</text>
        <aspectCategories>
            <aspectCategory category="ambience" polarity="negative"/>
        </aspectCategories>
    </sentence>
    <sentence id="2059">
        <text>and yes Dal Bukhara is so dam good and so are all the kababs.</text>
        <aspectTerms>
            <aspectTerm term="kababs" polarity="positive" from="54" to="60"/>
            <aspectTerm term="Dal Bukhara" polarity="positive" from="8" to="19"/>
        </aspectTerms>
        <aspectCategories>
            <aspectCategory category="food" polarity="positive"/>
        </aspectCategories>
    </sentence>
    <sentence id="926">
        <text>I look forward to eating here again</text>
        <aspectTerms>
            <aspectTerm term="eating" polarity="positive" from="18" to="24"/>
        </aspectTerms>
        <aspectCategories>
            <aspectCategory category="anecdotes/miscellaneous" polarity="positive"/>
        </aspectCategories>
    </sentence>
    <sentence id="2385">
        <text>I've been coming here as a child and always come back for the taste.</text>
        <aspectTerms>
            <aspectTerm term="taste" polarity="positive" from="62" to="67"/>
        </aspectTerms>
        <aspectCategories>
            <aspectCategory category="food" polarity="positive"/>
        </aspectCategories>
    </sentence>
    <sentence id="2498">
        <text>Tuk Tuk is one of those comfortable neighborhood joints where you know you will always have a good meal at a fair price.</text>
        <aspectTerms>
            <aspectTerm term="meal" polarity="positive" from="99" to="103"/>
            <aspectTerm term="price" polarity="positive" from="114" to="119"/>
        </aspectTerms>
        <aspectCategories>
            <aspectCategory category="food" polarity="positive"/>
            <aspectCategory category="ambience" polarity="positive"/>
            <aspectCategory category="price" polarity="positive"/>
        </aspectCategories>
    </sentence>
    <sentence id="2469">
        <text>A glass of Leaping Lizard, a glass of prosecco, and the mussels had everything happy.</text>
        <aspectTerms>
            <aspectTerm term="glass of prosecco" polarity="positive" from="29" to="46"/>
            <aspectTerm term="mussels" polarity="positive" from="56" to="63"/>
            <aspectTerm term="glass of Leaping Lizard" polarity="positive" from="2" to="25"/>
        </aspectTerms>
        <aspectCategories>
            <aspectCategory category="food" polarity="positive"/>
        </aspectCategories>
    </sentence>
    <sentence id="567">
        <text>Food was average and creme brulee was awful - the sugar was charred, not caramelized and smelled of kerosene.</text>
        <aspectTerms>
            <aspectTerm term="Food" polarity="neutral" from="0" to="4"/>
            <aspectTerm term="creme brulee" polarity="negative" from="21" to="33"/>
            <aspectTerm term="sugar" polarity="negative" from="50" to="55"/>
        </aspectTerms>
        <aspectCategories>
            <aspectCategory category="food" polarity="negative"/>
        </aspectCategories>
    </sentence>
    <sentence id="3517">
        <text>The food always tastes fresh and served promptly.</text>
        <aspectTerms>
            <aspectTerm term="food" polarity="positive" from="4" to="8"/>
            <aspectTerm term="served" polarity="positive" from="33" to="39"/>
        </aspectTerms>
        <aspectCategories>
            <aspectCategory category="food" polarity="positive"/>
            <aspectCategory category="service" polarity="positive"/>
        </aspectCategories>
    </sentence>
    <sentence id="2069">
        <text>I know because I live nearby.</text>
        <aspectCategories>
            <aspectCategory category="anecdotes/miscellaneous" polarity="neutral"/>
        </aspectCategories>
    </sentence>
    <sentence id="1599">
        <text>The pizza here is delicious.</text>
        <aspectTerms>
            <aspectTerm term="pizza" polarity="positive" from="4" to="9"/>
        </aspectTerms>
        <aspectCategories>
            <aspectCategory category="food" polarity="positive"/>
        </aspectCategories>
    </sentence>
    <sentence id="2860">
        <text>My entire family was horrified.</text>
        <aspectCategories>
            <aspectCategory category="anecdotes/miscellaneous" polarity="negative"/>
        </aspectCategories>
    </sentence>
    <sentence id="1092">
        <text>On a monthly basis my friends and I get together and have a girls night out.</text>
        <aspectCategories>
            <aspectCategory category="anecdotes/miscellaneous" polarity="neutral"/>
        </aspectCategories>
    </sentence>
    <sentence id="2548">
        <text>Pizza and garlic knots are great as well, I order from them quite often and the delivery is always super quick!</text>
        <aspectTerms>
            <aspectTerm term="Pizza" polarity="positive" from="0" to="5"/>
            <aspectTerm term="delivery" polarity="positive" from="80" to="88"/>
            <aspectTerm term="garlic knots" polarity="positive" from="10" to="22"/>
        </aspectTerms>
        <aspectCategories>
            <aspectCategory category="food" polarity="positive"/>
            <aspectCategory category="service" polarity="positive"/>
        </aspectCategories>
    </sentence>
    <sentence id="759">
        <text>For great chinese food nearby, you have Wu Liang Ye and Grand Sichuan just a block away.</text>
        <aspectTerms>
            <aspectTerm term="chinese food" polarity="positive" from="10" to="22"/>
        </aspectTerms>
        <aspectCategories>
            <aspectCategory category="food" polarity="positive"/>
        </aspectCategories>
    </sentence>
    <sentence id="3175">
        <text>But who says Murray's is anything about service.</text>
        <aspectTerms>
            <aspectTerm term="service" polarity="neutral" from="40" to="47"/>
        </aspectTerms>
        <aspectCategories>
            <aspectCategory category="service" polarity="neutral"/>
        </aspectCategories>
    </sentence>
    <sentence id="2209">
        <text>This place is really trendi but they have forgotten about the most important part of a  restaurant, the food.</text>
        <aspectTerms>
            <aspectTerm term="food" polarity="negative" from="104" to="108"/>
        </aspectTerms>
        <aspectCategories>
            <aspectCategory category="food" polarity="negative"/>
            <aspectCategory category="anecdotes/miscellaneous" polarity="positive"/>
        </aspectCategories>
    </sentence>
    <sentence id="2717">
        <text>I have NEVER been disappointed in the Red Eye.</text>
        <aspectCategories>
            <aspectCategory category="anecdotes/miscellaneous" polarity="positive"/>
        </aspectCategories>
    </sentence>
    <sentence id="1352">
        <text>Hats off to the chef.</text>
        <aspectTerms>
            <aspectTerm term="chef" polarity="positive" from="16" to="20"/>
        </aspectTerms>
        <aspectCategories>
            <aspectCategory category="food" polarity="positive"/>
        </aspectCategories>
    </sentence>
    <sentence id="1543">
        <text>This should have been done in a back room - away from customers.</text>
        <aspectCategories>
            <aspectCategory category="anecdotes/miscellaneous" polarity="negative"/>
        </aspectCategories>
    </sentence>
    <sentence id="3537">
        <text>Service could be improved but overall this is a place that understands the importance of little things (the heavy, black, antique-seeming teapot, for one) in the restaurant experience.</text>
        <aspectTerms>
            <aspectTerm term="Service" polarity="negative" from="0" to="7"/>
            <aspectTerm term="teapot" polarity="positive" from="138" to="144"/>
        </aspectTerms>
        <aspectCategories>
            <aspectCategory category="anecdotes/miscellaneous" polarity="positive"/>
            <aspectCategory category="service" polarity="negative"/>
        </aspectCategories>
    </sentence>
    <sentence id="3213">
        <text>Glad you have the luxury to throw out paying customers.</text>
        <aspectCategories>
            <aspectCategory category="anecdotes/miscellaneous" polarity="neutral"/>
        </aspectCategories>
    </sentence>
    <sentence id="1743">
        <text>The pizza is delicious - they use fresh mozzarella instead of the cheap, frozen, shredded cheese common to most pizzaria's.</text>
        <aspectTerms>
            <aspectTerm term="pizza" polarity="positive" from="4" to="9"/>
            <aspectTerm term="fresh mozzarella" polarity="positive" from="34" to="50"/>
            <aspectTerm term="cheese" polarity="negative" from="90" to="96"/>
        </aspectTerms>
        <aspectCategories>
            <aspectCategory category="food" polarity="positive"/>
        </aspectCategories>
    </sentence>
    <sentence id="1321">
        <text>Its an excellent place to relax and the food is one of the best in the city of New York.</text>
        <aspectTerms>
            <aspectTerm term="place" polarity="positive" from="17" to="22"/>
            <aspectTerm term="food" polarity="positive" from="40" to="44"/>
        </aspectTerms>
        <aspectCategories>
            <aspectCategory category="food" polarity="positive"/>
            <aspectCategory category="ambience" polarity="positive"/>
        </aspectCategories>
    </sentence>
    <sentence id="2907">
        <text>service is friendly, and never had a problem walking in and getting a table.</text>
        <aspectTerms>
            <aspectTerm term="service" polarity="positive" from="0" to="7"/>
            <aspectTerm term="getting a table" polarity="positive" from="60" to="75"/>
        </aspectTerms>
        <aspectCategories>
            <aspectCategory category="service" polarity="positive"/>
        </aspectCategories>
    </sentence>
    <sentence id="1890">
        <text>The atmosphere was crowded but it was a great bistro-type vibe.</text>
        <aspectTerms>
            <aspectTerm term="atmosphere" polarity="conflict" from="4" to="14"/>
            <aspectTerm term="bistro-type vibe" polarity="positive" from="46" to="62"/>
        </aspectTerms>
        <aspectCategories>
            <aspectCategory category="ambience" polarity="conflict"/>
        </aspectCategories>
    </sentence>
    <sentence id="2675">
        <text>Check it out</text>
        <aspectCategories>
            <aspectCategory category="anecdotes/miscellaneous" polarity="positive"/>
        </aspectCategories>
    </sentence>
    <sentence id="2588">
        <text>First off, the waitress was completely unattentive the 2 times we saw her(odd in a restaurant with 6 tables) and got our order wrong.</text>
        <aspectTerms>
            <aspectTerm term="waitress" polarity="negative" from="15" to="23"/>
            <aspectTerm term="tables" polarity="neutral" from="101" to="107"/>
        </aspectTerms>
        <aspectCategories>
            <aspectCategory category="service" polarity="negative"/>
        </aspectCategories>
    </sentence>
    <sentence id="2234">
        <text>Don't go.</text>
        <aspectCategories>
            <aspectCategory category="anecdotes/miscellaneous" polarity="negative"/>
        </aspectCategories>
    </sentence>
    <sentence id="3130">
        <text>The food was bland oily.</text>
        <aspectTerms>
            <aspectTerm term="food" polarity="negative" from="4" to="8"/>
        </aspectTerms>
        <aspectCategories>
            <aspectCategory category="food" polarity="negative"/>
        </aspectCategories>
    </sentence>
    <sentence id="3285">
        <text>But they do.</text>
        <aspectCategories>
            <aspectCategory category="anecdotes/miscellaneous" polarity="neutral"/>
        </aspectCategories>
    </sentence>
    <sentence id="709">
        <text>What is even better, is that the prices are very affordable as well, and the food is really good.</text>
        <aspectTerms>
            <aspectTerm term="prices" polarity="positive" from="33" to="39"/>
            <aspectTerm term="food" polarity="positive" from="77" to="81"/>
        </aspectTerms>
        <aspectCategories>
            <aspectCategory category="food" polarity="positive"/>
            <aspectCategory category="price" polarity="positive"/>
        </aspectCategories>
    </sentence>
    <sentence id="1198">
        <text>The fish is fresh but the variety of fish is nothing out of ordinary.</text>
        <aspectTerms>
            <aspectTerm term="fish" polarity="positive" from="4" to="8"/>
            <aspectTerm term="variety of fish" polarity="negative" from="26" to="41"/>
        </aspectTerms>
        <aspectCategories>
            <aspectCategory category="food" polarity="conflict"/>
        </aspectCategories>
    </sentence>
    <sentence id="2380">
        <text>Look I dont know if the people who wrote the reviews have ever been to a decent place (PLEASE TRY SOMEOTHER PLACES).</text>
        <aspectCategories>
            <aspectCategory category="anecdotes/miscellaneous" polarity="neutral"/>
        </aspectCategories>
    </sentence>
    <sentence id="2250">
        <text>Suan has challenged this loyalty.</text>
        <aspectCategories>
            <aspectCategory category="anecdotes/miscellaneous" polarity="neutral"/>
        </aspectCategories>
    </sentence>
    <sentence id="2302">
        <text>Our favorite meal is a pesto pizza, the house salad, and a good bottle of wine.</text>
        <aspectTerms>
            <aspectTerm term="pesto pizza" polarity="positive" from="23" to="34"/>
            <aspectTerm term="house salad" polarity="positive" from="40" to="51"/>
            <aspectTerm term="bottle of wine" polarity="positive" from="64" to="78"/>
            <aspectTerm term="meal" polarity="positive" from="13" to="17"/>
        </aspectTerms>
        <aspectCategories>
            <aspectCategory category="food" polarity="positive"/>
        </aspectCategories>
    </sentence>
    <sentence id="1110">
        <text>And Kruno, the beverage manager is the best bartender I have yet to come across.</text>
        <aspectTerms>
            <aspectTerm term="bartender" polarity="positive" from="44" to="53"/>
            <aspectTerm term="beverage manager" polarity="positive" from="15" to="31"/>
        </aspectTerms>
        <aspectCategories>
            <aspectCategory category="service" polarity="positive"/>
        </aspectCategories>
    </sentence>
    <sentence id="973">
        <text>Ambiance and music funky, which I enjoy.</text>
        <aspectTerms>
            <aspectTerm term="Ambiance" polarity="positive" from="0" to="8"/>
            <aspectTerm term="music" polarity="positive" from="13" to="18"/>
        </aspectTerms>
        <aspectCategories>
            <aspectCategory category="ambience" polarity="positive"/>
        </aspectCategories>
    </sentence>
    <sentence id="2132">
        <text>The food, drinks and service are clearly among the best in the city.</text>
        <aspectTerms>
            <aspectTerm term="food" polarity="positive" from="4" to="8"/>
            <aspectTerm term="drinks" polarity="positive" from="10" to="16"/>
            <aspectTerm term="service" polarity="positive" from="21" to="28"/>
        </aspectTerms>
        <aspectCategories>
            <aspectCategory category="food" polarity="positive"/>
            <aspectCategory category="service" polarity="positive"/>
        </aspectCategories>
    </sentence>
    <sentence id="231">
        <text>I went there in late afternoon for some bite size food and refleshment with my date.</text>
        <aspectTerms>
            <aspectTerm term="food" polarity="neutral" from="50" to="54"/>
            <aspectTerm term="refleshment" polarity="neutral" from="59" to="70"/>
        </aspectTerms>
        <aspectCategories>
            <aspectCategory category="anecdotes/miscellaneous" polarity="neutral"/>
        </aspectCategories>
    </sentence>
    <sentence id="1184">
        <text>It's a really great deal, considering we got full off of four dollars.</text>
        <aspectCategories>
            <aspectCategory category="price" polarity="positive"/>
        </aspectCategories>
    </sentence>
    <sentence id="250">
        <text>I understand the area and folks you need not come here for the romantic, alluring ambiance or the five star service featuring a sommlier and a complicated maze of captain and back waiters - you come for the authentic foods, the tastes, the experiance.</text>
        <aspectTerms>
            <aspectTerm term="ambiance" polarity="positive" from="82" to="90"/>
            <aspectTerm term="service" polarity="positive" from="108" to="115"/>
            <aspectTerm term="foods" polarity="positive" from="217" to="222"/>
            <aspectTerm term="tastes" polarity="positive" from="228" to="234"/>
            <aspectTerm term="sommlier" polarity="positive" from="128" to="136"/>
            <aspectTerm term="captain" polarity="positive" from="163" to="170"/>
            <aspectTerm term="back waiters" polarity="positive" from="175" to="187"/>
        </aspectTerms>
        <aspectCategories>
            <aspectCategory category="food" polarity="positive"/>
            <aspectCategory category="ambience" polarity="positive"/>
            <aspectCategory category="service" polarity="positive"/>
        </aspectCategories>
    </sentence>
    <sentence id="227">
        <text>Went with mommy (the only person who could afford taking me here).</text>
        <aspectCategories>
            <aspectCategory category="anecdotes/miscellaneous" polarity="neutral"/>
        </aspectCategories>
    </sentence>
    <sentence id="3653">
        <text>My friends and I were on vacation in NY and was referred to Chance by a friend.</text>
        <aspectCategories>
            <aspectCategory category="anecdotes/miscellaneous" polarity="neutral"/>
        </aspectCategories>
    </sentence>
    <sentence id="2988">
        <text>Last time I went here, the waitress didn't come back after taking our order.</text>
        <aspectTerms>
            <aspectTerm term="waitress" polarity="negative" from="27" to="35"/>
        </aspectTerms>
        <aspectCategories>
            <aspectCategory category="service" polarity="negative"/>
        </aspectCategories>
    </sentence>
    <sentence id="3092">
        <text>Try the tandoori salmon!</text>
        <aspectTerms>
            <aspectTerm term="tandoori salmon" polarity="positive" from="8" to="23"/>
        </aspectTerms>
        <aspectCategories>
            <aspectCategory category="food" polarity="positive"/>
        </aspectCategories>
    </sentence>
    <sentence id="1166">
        <text>I am completely hooked on this place, it is ridiculous.</text>
        <aspectCategories>
            <aspectCategory category="anecdotes/miscellaneous" polarity="positive"/>
        </aspectCategories>
    </sentence>
    <sentence id="3686">
        <text>Eating in, the atmosphere saves it, but at your desk, it's a very disappointing experience.</text>
        <aspectTerms>
            <aspectTerm term="atmosphere" polarity="positive" from="15" to="25"/>
        </aspectTerms>
        <aspectCategories>
            <aspectCategory category="anecdotes/miscellaneous" polarity="negative"/>
            <aspectCategory category="ambience" polarity="positive"/>
        </aspectCategories>
    </sentence>
    <sentence id="1922">
        <text>Granted the space is smaller than most, it is the best service you will find in even the largest of restaurants.</text>
        <aspectTerms>
            <aspectTerm term="space" polarity="negative" from="12" to="17"/>
            <aspectTerm term="service" polarity="positive" from="55" to="62"/>
        </aspectTerms>
        <aspectCategories>
            <aspectCategory category="service" polarity="positive"/>
            <aspectCategory category="ambience" polarity="negative"/>
        </aspectCategories>
    </sentence>
    <sentence id="2978">
        <text>Have recommended the place to friends, always gets good response.</text>
        <aspectCategories>
            <aspectCategory category="anecdotes/miscellaneous" polarity="positive"/>
        </aspectCategories>
    </sentence>
    <sentence id="2139">
        <text>We will return many times for this oasis in mid-town.</text>
        <aspectCategories>
            <aspectCategory category="anecdotes/miscellaneous" polarity="positive"/>
        </aspectCategories>
    </sentence>
    <sentence id="2454">
        <text>I love the atmorphere @ peep!</text>
        <aspectTerms>
            <aspectTerm term="atmorphere" polarity="positive" from="11" to="21"/>
        </aspectTerms>
        <aspectCategories>
            <aspectCategory category="ambience" polarity="positive"/>
        </aspectCategories>
    </sentence>
    <sentence id="1881">
        <text>Enjoy!</text>
        <aspectCategories>
            <aspectCategory category="anecdotes/miscellaneous" polarity="positive"/>
        </aspectCategories>
    </sentence>
    <sentence id="633">
        <text>We weren't!</text>
        <aspectCategories>
            <aspectCategory category="anecdotes/miscellaneous" polarity="neutral"/>
        </aspectCategories>
    </sentence>
    <sentence id="268">
        <text>This is one of my favorite restaurants and it is not to be missed.</text>
        <aspectCategories>
            <aspectCategory category="anecdotes/miscellaneous" polarity="positive"/>
        </aspectCategories>
    </sentence>
    <sentence id="3613">
        <text>(La Rosa is connected by a swinging door to the Mexican restaurant Pacifico).</text>
        <aspectCategories>
            <aspectCategory category="anecdotes/miscellaneous" polarity="neutral"/>
        </aspectCategories>
    </sentence>
    <sentence id="1531">
        <text>It could have been handled better.</text>
        <aspectCategories>
            <aspectCategory category="anecdotes/miscellaneous" polarity="negative"/>
        </aspectCategories>
    </sentence>
    <sentence id="603">
        <text>The service was attentive and her suggestions of menu items was right on the mark.</text>
        <aspectTerms>
            <aspectTerm term="service" polarity="positive" from="4" to="11"/>
            <aspectTerm term="menu items" polarity="positive" from="49" to="59"/>
        </aspectTerms>
        <aspectCategories>
            <aspectCategory category="service" polarity="positive"/>
        </aspectCategories>
    </sentence>
    <sentence id="678">
        <text>The other night we had the $30 three course meal and everything was delicious - if I could of licked the plate clean I would of.</text>
        <aspectTerms>
            <aspectTerm term="three course meal" polarity="positive" from="31" to="48"/>
        </aspectTerms>
        <aspectCategories>
            <aspectCategory category="food" polarity="positive"/>
        </aspectCategories>
    </sentence>
    <sentence id="2690">
        <text>Please be aware that it's CASH or AMEX only!</text>
        <aspectCategories>
            <aspectCategory category="anecdotes/miscellaneous" polarity="neutral"/>
        </aspectCategories>
    </sentence>
    <sentence id="1830">
        <text>Even after getting pushed out by the no-class Famous Ray's, Sal has risen again to carry on his father's uncle's legacies with a smile, true love for his community, and let's not forget the Outstanding Pizza!</text>
        <aspectTerms>
            <aspectTerm term="Pizza" polarity="positive" from="202" to="207"/>
        </aspectTerms>
        <aspectCategories>
            <aspectCategory category="food" polarity="positive"/>
        </aspectCategories>
    </sentence>
    <sentence id="1408">
        <text>It's a rather cramped and busy restaurant and it closes early.</text>
        <aspectCategories>
            <aspectCategory category="ambience" polarity="negative"/>
        </aspectCategories>
    </sentence>
    <sentence id="2521">
        <text>The environment is romantic, but the food is horrible, the service is pathetic, and gabriella lies about everything she could.</text>
        <aspectTerms>
            <aspectTerm term="environment" polarity="positive" from="4" to="15"/>
            <aspectTerm term="food" polarity="negative" from="37" to="41"/>
            <aspectTerm term="service" polarity="negative" from="59" to="66"/>
        </aspectTerms>
        <aspectCategories>
            <aspectCategory category="food" polarity="negative"/>
            <aspectCategory category="service" polarity="negative"/>
            <aspectCategory category="ambience" polarity="positive"/>
        </aspectCategories>
    </sentence>
    <sentence id="1918">
        <text>We had crawfish boiled and despite making a mess, it was a ton of fun and quite tasty as well.</text>
        <aspectTerms>
            <aspectTerm term="crawfish boiled" polarity="positive" from="7" to="22"/>
        </aspectTerms>
        <aspectCategories>
            <aspectCategory category="food" polarity="positive"/>
        </aspectCategories>
    </sentence>
    <sentence id="2930">
        <text>I had very high expectations for this place and made a reservation a couple of months in advance for a special occasion.</text>
        <aspectTerms>
            <aspectTerm term="reservation" polarity="neutral" from="55" to="66"/>
        </aspectTerms>
        <aspectCategories>
            <aspectCategory category="anecdotes/miscellaneous" polarity="neutral"/>
        </aspectCategories>
    </sentence>
    <sentence id="2166">
        <text>They were served warm and had a soft fluffy interior.</text>
        <aspectCategories>
            <aspectCategory category="food" polarity="positive"/>
        </aspectCategories>
    </sentence>
    <sentence id="887">
        <text>What came to our table was burned beyond recognition and stringy.</text>
        <aspectTerms>
            <aspectTerm term="table" polarity="neutral" from="17" to="22"/>
        </aspectTerms>
        <aspectCategories>
            <aspectCategory category="food" polarity="negative"/>
        </aspectCategories>
    </sentence>
    <sentence id="2448">
        <text>I had the Pad Thai and the noodles were sticky.</text>
        <aspectTerms>
            <aspectTerm term="Pad Thai" polarity="negative" from="10" to="18"/>
            <aspectTerm term="noodles" polarity="negative" from="27" to="34"/>
        </aspectTerms>
        <aspectCategories>
            <aspectCategory category="food" polarity="negative"/>
        </aspectCategories>
    </sentence>
    <sentence id="3244">
        <text>So I've never actually been to M proper, but I've had it delivered a few times.</text>
        <aspectTerms>
            <aspectTerm term="delivered" polarity="neutral" from="57" to="66"/>
        </aspectTerms>
        <aspectCategories>
            <aspectCategory category="anecdotes/miscellaneous" polarity="neutral"/>
        </aspectCategories>
    </sentence>
    <sentence id="1478">
        <text>Among all of the new 5th avenue restaurants, this offers by far one of the best values for your money.</text>
        <aspectTerms>
            <aspectTerm term="values for your money" polarity="positive" from="80" to="101"/>
        </aspectTerms>
        <aspectCategories>
            <aspectCategory category="price" polarity="positive"/>
        </aspectCategories>
    </sentence>
    <sentence id="1413">
        <text>Frankly, when you compare what you can have here for lunch, versus McDs or so many other sandwich shops in the city, there is no comparison.</text>
        <aspectTerms>
            <aspectTerm term="lunch" polarity="positive" from="53" to="58"/>
        </aspectTerms>
        <aspectCategories>
            <aspectCategory category="food" polarity="positive"/>
        </aspectCategories>
    </sentence>
    <sentence id="3129">
        <text>The hostess is rude to the point of being offensive.</text>
        <aspectTerms>
            <aspectTerm term="hostess" polarity="negative" from="4" to="11"/>
        </aspectTerms>
        <aspectCategories>
            <aspectCategory category="service" polarity="negative"/>
        </aspectCategories>
    </sentence>
    <sentence id="2271">
        <text>If you're craving for Haru's great food, especially the House Roll, but can't stand the wait building outisde, head across the street to their Sake Bar!</text>
        <aspectTerms>
            <aspectTerm term="food" polarity="positive" from="35" to="39"/>
            <aspectTerm term="wait building" polarity="negative" from="88" to="101"/>
        </aspectTerms>
        <aspectCategories>
            <aspectCategory category="food" polarity="positive"/>
            <aspectCategory category="service" polarity="negative"/>
        </aspectCategories>
    </sentence>
    <sentence id="1554">
        <text>A narrow corridor leads to a tiny space where there are three tiny white tiled counters, a great deal of mess (stacks of bottles, cans) and a small counter holding 12-14 entrees.</text>
        <aspectTerms>
            <aspectTerm term="corridor" polarity="negative" from="9" to="17"/>
            <aspectTerm term="space" polarity="negative" from="34" to="39"/>
            <aspectTerm term="counters" polarity="negative" from="79" to="87"/>
            <aspectTerm term="counter" polarity="negative" from="148" to="155"/>
            <aspectTerm term="entrees" polarity="neutral" from="170" to="177"/>
        </aspectTerms>
        <aspectCategories>
            <aspectCategory category="ambience" polarity="negative"/>
        </aspectCategories>
    </sentence>
    <sentence id="2306">
        <text>The food is great.</text>
        <aspectTerms>
            <aspectTerm term="food" polarity="positive" from="4" to="8"/>
        </aspectTerms>
        <aspectCategories>
            <aspectCategory category="food" polarity="positive"/>
        </aspectCategories>
    </sentence>
    <sentence id="1975">
        <text>Succulent steaks cooked precisely to your desired 'doneness' accompanied by salads and sides that don't look like leafy road kill.</text>
        <aspectTerms>
            <aspectTerm term="steaks" polarity="positive" from="10" to="16"/>
            <aspectTerm term="salads" polarity="positive" from="76" to="82"/>
            <aspectTerm term="sides" polarity="positive" from="87" to="92"/>
        </aspectTerms>
        <aspectCategories>
            <aspectCategory category="food" polarity="positive"/>
        </aspectCategories>
    </sentence>
    <sentence id="3699">
        <text>Lunch came with pickels and slaw, no extra charge.</text>
        <aspectTerms>
            <aspectTerm term="Lunch" polarity="positive" from="0" to="5"/>
            <aspectTerm term="pickels and slaw" polarity="neutral" from="16" to="32"/>
        </aspectTerms>
        <aspectCategories>
            <aspectCategory category="price" polarity="positive"/>
        </aspectCategories>
    </sentence>
    <sentence id="2875">
        <text>Decent wine at reasonable prices.</text>
        <aspectTerms>
            <aspectTerm term="wine" polarity="positive" from="7" to="11"/>
            <aspectTerm term="prices" polarity="positive" from="26" to="32"/>
        </aspectTerms>
        <aspectCategories>
            <aspectCategory category="food" polarity="positive"/>
            <aspectCategory category="price" polarity="positive"/>
        </aspectCategories>
    </sentence>
    <sentence id="2303">
        <text>All conveniently delivered right to the door.</text>
        <aspectTerms>
            <aspectTerm term="delivered" polarity="positive" from="17" to="26"/>
        </aspectTerms>
        <aspectCategories>
            <aspectCategory category="service" polarity="positive"/>
        </aspectCategories>
    </sentence>
    <sentence id="2513">
        <text>even the wine by the glass was good.</text>
        <aspectTerms>
            <aspectTerm term="wine by the glass" polarity="positive" from="9" to="26"/>
        </aspectTerms>
        <aspectCategories>
            <aspectCategory category="food" polarity="positive"/>
        </aspectCategories>
    </sentence>
    <sentence id="458">
        <text>Nice Family owned traditional restaurant.</text>
        <aspectCategories>
            <aspectCategory category="anecdotes/miscellaneous" polarity="positive"/>
        </aspectCategories>
    </sentence>
    <sentence id="809">
        <text>would have rather tried terrace in the sky or water club for that price</text>
        <aspectTerms>
            <aspectTerm term="price" polarity="negative" from="66" to="71"/>
        </aspectTerms>
        <aspectCategories>
            <aspectCategory category="anecdotes/miscellaneous" polarity="neutral"/>
            <aspectCategory category="price" polarity="negative"/>
        </aspectCategories>
    </sentence>
    <sentence id="141">
        <text>This dish is my favorite and I always get it when I go there and never get tired of it.</text>
        <aspectTerms>
            <aspectTerm term="dish" polarity="positive" from="5" to="9"/>
        </aspectTerms>
        <aspectCategories>
            <aspectCategory category="food" polarity="positive"/>
        </aspectCategories>
    </sentence>
    <sentence id="3655">
        <text>I also ordered the Change Mojito, which was out of this world.</text>
        <aspectTerms>
            <aspectTerm term="Change Mojito" polarity="positive" from="19" to="32"/>
        </aspectTerms>
        <aspectCategories>
            <aspectCategory category="food" polarity="positive"/>
        </aspectCategories>
    </sentence>
    <sentence id="2098">
        <text>Okay service.</text>
        <aspectTerms>
            <aspectTerm term="service" polarity="neutral" from="5" to="12"/>
        </aspectTerms>
        <aspectCategories>
            <aspectCategory category="service" polarity="neutral"/>
        </aspectCategories>
    </sentence>
    <sentence id="1624">
        <text>The only thing more wonderful than the food (which is exceptional) is the service.</text>
        <aspectTerms>
            <aspectTerm term="food" polarity="positive" from="39" to="43"/>
            <aspectTerm term="service" polarity="positive" from="74" to="81"/>
        </aspectTerms>
        <aspectCategories>
            <aspectCategory category="food" polarity="positive"/>
            <aspectCategory category="service" polarity="positive"/>
        </aspectCategories>
    </sentence>
    <sentence id="1928">
        <text>We were very pleasantly surprised.</text>
        <aspectCategories>
            <aspectCategory category="anecdotes/miscellaneous" polarity="positive"/>
        </aspectCategories>
    </sentence>
    <sentence id="2377">
        <text>The food was just awful, ATROCIOUS actually.</text>
        <aspectTerms>
            <aspectTerm term="food" polarity="negative" from="4" to="8"/>
        </aspectTerms>
        <aspectCategories>
            <aspectCategory category="food" polarity="negative"/>
        </aspectCategories>
    </sentence>
    <sentence id="3209">
        <text>I will never visit this restaurant again.</text>
        <aspectCategories>
            <aspectCategory category="anecdotes/miscellaneous" polarity="negative"/>
        </aspectCategories>
    </sentence>
    <sentence id="338">
        <text>The soup for the udon was soy sauce and water.</text>
        <aspectTerms>
            <aspectTerm term="soup for the udon" polarity="negative" from="4" to="21"/>
            <aspectTerm term="soy sauce" polarity="neutral" from="26" to="35"/>
            <aspectTerm term="water" polarity="neutral" from="40" to="45"/>
        </aspectTerms>
        <aspectCategories>
            <aspectCategory category="food" polarity="negative"/>
        </aspectCategories>
    </sentence>
    <sentence id="1630">
        <text>The anti-pasta was excellent, especially the calamari, as were the filling pasta mains.</text>
        <aspectTerms>
            <aspectTerm term="anti-pasta" polarity="positive" from="4" to="14"/>
            <aspectTerm term="calamari" polarity="positive" from="45" to="53"/>
            <aspectTerm term="filling pasta mains" polarity="positive" from="67" to="86"/>
        </aspectTerms>
        <aspectCategories>
            <aspectCategory category="food" polarity="positive"/>
        </aspectCategories>
    </sentence>
    <sentence id="1907">
        <text>The waitress suggested glasses of wine that went very well with the food.</text>
        <aspectTerms>
            <aspectTerm term="waitress" polarity="positive" from="4" to="12"/>
            <aspectTerm term="food" polarity="neutral" from="68" to="72"/>
            <aspectTerm term="glasses of wine" polarity="positive" from="23" to="38"/>
        </aspectTerms>
        <aspectCategories>
            <aspectCategory category="food" polarity="positive"/>
            <aspectCategory category="service" polarity="positive"/>
        </aspectCategories>
    </sentence>
    <sentence id="1557">
        <text>(or sister, in my case!).</text>
        <aspectCategories>
            <aspectCategory category="anecdotes/miscellaneous" polarity="neutral"/>
        </aspectCategories>
    </sentence>
    <sentence id="3408">
        <text>I've eaten at many different Indian restaurants.</text>
        <aspectCategories>
            <aspectCategory category="anecdotes/miscellaneous" polarity="neutral"/>
        </aspectCategories>
    </sentence>
    <sentence id="1535">
        <text>They might be all business at the counter when you give your order, but their food says I love you.</text>
        <aspectTerms>
            <aspectTerm term="food" polarity="positive" from="78" to="82"/>
            <aspectTerm term="counter" polarity="negative" from="34" to="41"/>
        </aspectTerms>
        <aspectCategories>
            <aspectCategory category="food" polarity="positive"/>
            <aspectCategory category="service" polarity="negative"/>
        </aspectCategories>
    </sentence>
    <sentence id="3202">
        <text>We are very particular about sushi and were both please with every choice which included: ceviche mix (special), crab dumplings, assorted sashimi, sushi and rolls, two types of sake, and the banana tempura.</text>
        <aspectTerms>
            <aspectTerm term="sushi" polarity="positive" from="29" to="34"/>
            <aspectTerm term="ceviche mix (special)" polarity="positive" from="90" to="111"/>
            <aspectTerm term="crab dumplings" polarity="positive" from="113" to="127"/>
            <aspectTerm term="assorted sashimi" polarity="positive" from="129" to="145"/>
            <aspectTerm term="sushi" polarity="positive" from="147" to="152"/>
            <aspectTerm term="rolls" polarity="positive" from="157" to="162"/>
            <aspectTerm term="sake" polarity="positive" from="177" to="181"/>
            <aspectTerm term="banana tempura" polarity="positive" from="191" to="205"/>
        </aspectTerms>
        <aspectCategories>
            <aspectCategory category="food" polarity="positive"/>
        </aspectCategories>
    </sentence>
    <sentence id="449">
        <text>Try their plain pizza with fresh garlic or eggplant.</text>
        <aspectTerms>
            <aspectTerm term="plain pizza" polarity="positive" from="10" to="21"/>
            <aspectTerm term="garlic" polarity="positive" from="33" to="39"/>
            <aspectTerm term="eggplant" polarity="positive" from="43" to="51"/>
        </aspectTerms>
        <aspectCategories>
            <aspectCategory category="food" polarity="positive"/>
        </aspectCategories>
    </sentence>
    <sentence id="1449">
        <text>Don't go there!</text>
        <aspectCategories>
            <aspectCategory category="anecdotes/miscellaneous" polarity="negative"/>
        </aspectCategories>
    </sentence>
    <sentence id="927">
        <text>Ok, so the servers wander around a little clueless, but there's more than enough servers for the crowd they get -- it's fine, you just have to make a small effort to get their attention.</text>
        <aspectTerms>
            <aspectTerm term="servers" polarity="negative" from="11" to="18"/>
            <aspectTerm term="servers" polarity="conflict" from="81" to="88"/>
        </aspectTerms>
        <aspectCategories>
            <aspectCategory category="service" polarity="conflict"/>
        </aspectCategories>
    </sentence>
    <sentence id="585">
        <text>Good luck getting a table.</text>
        <aspectTerms>
            <aspectTerm term="getting a table" polarity="negative" from="10" to="25"/>
        </aspectTerms>
        <aspectCategories>
            <aspectCategory category="anecdotes/miscellaneous" polarity="negative"/>
        </aspectCategories>
    </sentence>
    <sentence id="1927">
        <text>We picked it randomly, without a recommendation from someone who has been there, so we weren't sure what to expect.</text>
        <aspectCategories>
            <aspectCategory category="anecdotes/miscellaneous" polarity="neutral"/>
        </aspectCategories>
    </sentence>
    <sentence id="1367">
        <text>Don't look down your nose at me like that...</text>
        <aspectCategories>
            <aspectCategory category="anecdotes/miscellaneous" polarity="negative"/>
        </aspectCategories>
    </sentence>
    <sentence id="701">
        <text>Planet Thai is great!</text>
        <aspectCategories>
            <aspectCategory category="anecdotes/miscellaneous" polarity="positive"/>
        </aspectCategories>
    </sentence>
    <sentence id="345">
        <text>The service is awful.</text>
        <aspectTerms>
            <aspectTerm term="service" polarity="negative" from="4" to="11"/>
        </aspectTerms>
        <aspectCategories>
            <aspectCategory category="service" polarity="negative"/>
        </aspectCategories>
    </sentence>
    <sentence id="293">
        <text>Just don't do it.</text>
        <aspectCategories>
            <aspectCategory category="anecdotes/miscellaneous" polarity="negative"/>
        </aspectCategories>
    </sentence>
    <sentence id="1720">
        <text>Just ignore the trendy wannabes.</text>
        <aspectCategories>
            <aspectCategory category="anecdotes/miscellaneous" polarity="negative"/>
        </aspectCategories>
    </sentence>
    <sentence id="1494">
        <text>The takeout menu says to keep an eye out for an expanded menu offering more italian dishes, I can't wait!</text>
        <aspectTerms>
            <aspectTerm term="takeout menu" polarity="positive" from="4" to="16"/>
            <aspectTerm term="menu" polarity="positive" from="57" to="61"/>
            <aspectTerm term="italian dishes" polarity="positive" from="76" to="90"/>
        </aspectTerms>
        <aspectCategories>
            <aspectCategory category="food" polarity="positive"/>
        </aspectCategories>
    </sentence>
    <sentence id="1085">
        <text>Trust me, it will be great, and all of it will be devoured in no time.</text>
        <aspectCategories>
            <aspectCategory category="food" polarity="positive"/>
        </aspectCategories>
    </sentence>
    <sentence id="2636">
        <text>My girlfiends and I ate at O.G. again last night.</text>
        <aspectCategories>
            <aspectCategory category="anecdotes/miscellaneous" polarity="neutral"/>
        </aspectCategories>
    </sentence>
    <sentence id="1179">
        <text>I wish they had one near my office- I would go everyday.</text>
        <aspectCategories>
            <aspectCategory category="anecdotes/miscellaneous" polarity="positive"/>
        </aspectCategories>
    </sentence>
    <sentence id="1976">
        <text>Finally!</text>
        <aspectCategories>
            <aspectCategory category="anecdotes/miscellaneous" polarity="positive"/>
        </aspectCategories>
    </sentence>
    <sentence id="1315">
        <text>Amma has the worst value for money I have experienced in NYC over the past 2 years.</text>
        <aspectCategories>
            <aspectCategory category="price" polarity="negative"/>
        </aspectCategories>
    </sentence>
    <sentence id="3194">
        <text>I am not the most experienced person when it comes to Thai food, but my friend who took me there is.</text>
        <aspectTerms>
            <aspectTerm term="Thai food" polarity="neutral" from="54" to="63"/>
        </aspectTerms>
        <aspectCategories>
            <aspectCategory category="anecdotes/miscellaneous" polarity="neutral"/>
        </aspectCategories>
    </sentence>
    <sentence id="688">
        <text>I think this would be a pretty good spot if it were not so overpriced and overrated.</text>
        <aspectCategories>
            <aspectCategory category="price" polarity="negative"/>
        </aspectCategories>
    </sentence>
    <sentence id="2393">
        <text>Regardless of whether there are two people or two hundred people ahead of you the hostess will take your name and tell you Five minutes.</text>
        <aspectTerms>
            <aspectTerm term="hostess" polarity="positive" from="82" to="89"/>
        </aspectTerms>
        <aspectCategories>
            <aspectCategory category="service" polarity="positive"/>
        </aspectCategories>
    </sentence>
    <sentence id="1278">
        <text>The pizza is good though.</text>
        <aspectTerms>
            <aspectTerm term="pizza" polarity="positive" from="4" to="9"/>
        </aspectTerms>
        <aspectCategories>
            <aspectCategory category="food" polarity="positive"/>
        </aspectCategories>
    </sentence>
    <sentence id="2201">
        <text>bottles of wine are cheap and good.</text>
        <aspectTerms>
            <aspectTerm term="bottles of wine" polarity="positive" from="0" to="15"/>
        </aspectTerms>
        <aspectCategories>
            <aspectCategory category="price" polarity="positive"/>
            <aspectCategory category="food" polarity="positive"/>
        </aspectCategories>
    </sentence>
    <sentence id="624">
        <text>You will not be disapointed at all.</text>
        <aspectCategories>
            <aspectCategory category="anecdotes/miscellaneous" polarity="positive"/>
        </aspectCategories>
    </sentence>
    <sentence id="3252">
        <text>Walk-ins are risky too.</text>
        <aspectCategories>
            <aspectCategory category="anecdotes/miscellaneous" polarity="negative"/>
        </aspectCategories>
    </sentence>
    <sentence id="620">
        <text>The have over 100 different beers to offer thier guest so that made my husband very happy and the food was delicious, if I must recommend a dish it must be the pumkin tortelini.</text>
        <aspectTerms>
            <aspectTerm term="beers" polarity="positive" from="28" to="33"/>
            <aspectTerm term="food" polarity="positive" from="98" to="102"/>
            <aspectTerm term="pumkin tortelini" polarity="positive" from="160" to="176"/>
            <aspectTerm term="dish" polarity="positive" from="140" to="144"/>
        </aspectTerms>
        <aspectCategories>
            <aspectCategory category="food" polarity="positive"/>
        </aspectCategories>
    </sentence>
    <sentence id="3541">
        <text>They didn't give us the dinner special until we asked for it.</text>
        <aspectTerms>
            <aspectTerm term="dinner special" polarity="negative" from="24" to="38"/>
        </aspectTerms>
        <aspectCategories>
            <aspectCategory category="service" polarity="negative"/>
        </aspectCategories>
    </sentence>
    <sentence id="865">
        <text>You must have the crabmeat lasagna which is out of this world and the chocolate bread pudding for dessert.</text>
        <aspectTerms>
            <aspectTerm term="crabmeat lasagna" polarity="positive" from="18" to="34"/>
            <aspectTerm term="chocolate bread pudding" polarity="positive" from="70" to="93"/>
            <aspectTerm term="dessert" polarity="positive" from="98" to="105"/>
        </aspectTerms>
        <aspectCategories>
            <aspectCategory category="food" polarity="positive"/>
        </aspectCategories>
    </sentence>
    <sentence id="375">
        <text>word of advice, save room for pasta dishes and never leave until you've had the tiramisu.</text>
        <aspectTerms>
            <aspectTerm term="pasta dishes" polarity="positive" from="30" to="42"/>
            <aspectTerm term="tiramisu" polarity="positive" from="80" to="88"/>
        </aspectTerms>
        <aspectCategories>
            <aspectCategory category="food" polarity="positive"/>
        </aspectCategories>
    </sentence>
    <sentence id="2126">
        <text>Very good service and very good prices.</text>
        <aspectTerms>
            <aspectTerm term="service" polarity="positive" from="10" to="17"/>
            <aspectTerm term="prices" polarity="positive" from="32" to="38"/>
        </aspectTerms>
        <aspectCategories>
            <aspectCategory category="service" polarity="positive"/>
            <aspectCategory category="price" polarity="positive"/>
        </aspectCategories>
    </sentence>
    <sentence id="2078">
        <text>I recently went to this restaurant with some co-workers for lunch and had an amazing time.</text>
        <aspectTerms>
            <aspectTerm term="lunch" polarity="neutral" from="60" to="65"/>
        </aspectTerms>
        <aspectCategories>
            <aspectCategory category="anecdotes/miscellaneous" polarity="positive"/>
        </aspectCategories>
    </sentence>
    <sentence id="846">
        <text>The service was impeccable and unobtrusive -- the staff knows what they are there to do -- to know their menu, present your meal, and attend to your needs.</text>
        <aspectTerms>
            <aspectTerm term="service" polarity="positive" from="4" to="11"/>
            <aspectTerm term="staff" polarity="positive" from="50" to="55"/>
            <aspectTerm term="menu" polarity="neutral" from="105" to="109"/>
            <aspectTerm term="meal" polarity="neutral" from="124" to="128"/>
        </aspectTerms>
        <aspectCategories>
            <aspectCategory category="service" polarity="positive"/>
        </aspectCategories>
    </sentence>
    <sentence id="2158">
        <text>Ess-A-Bagel (either by Sty-town or midtown) is by far the best bagel in NY.</text>
        <aspectTerms>
            <aspectTerm term="bagel" polarity="positive" from="63" to="68"/>
        </aspectTerms>
        <aspectCategories>
            <aspectCategory category="food" polarity="positive"/>
        </aspectCategories>
    </sentence>
    <sentence id="1578">
        <text>Our food was great too!</text>
        <aspectTerms>
            <aspectTerm term="food" polarity="positive" from="4" to="8"/>
        </aspectTerms>
        <aspectCategories>
            <aspectCategory category="food" polarity="positive"/>
        </aspectCategories>
    </sentence>
    <sentence id="1282">
        <text>Open late (well as late as I ever got there and I'm a night person)</text>
        <aspectCategories>
            <aspectCategory category="anecdotes/miscellaneous" polarity="positive"/>
        </aspectCategories>
    </sentence>
    <sentence id="1319">
        <text>The most annoying thing, though, is the fact that the servers seem to be trained to drive revenue.</text>
        <aspectTerms>
            <aspectTerm term="servers" polarity="negative" from="54" to="61"/>
        </aspectTerms>
        <aspectCategories>
            <aspectCategory category="service" polarity="negative"/>
        </aspectCategories>
    </sentence>
    <sentence id="1175">
        <text>Get your food to go, find a bench, and kick back with a plate of dumplings.</text>
        <aspectTerms>
            <aspectTerm term="food" polarity="neutral" from="9" to="13"/>
            <aspectTerm term="plate of dumplings" polarity="positive" from="56" to="74"/>
        </aspectTerms>
        <aspectCategories>
            <aspectCategory category="anecdotes/miscellaneous" polarity="positive"/>
        </aspectCategories>
    </sentence>
    <sentence id="1115">
        <text>Please try the Filet Mignon, its just the most tender piece ever.</text>
        <aspectTerms>
            <aspectTerm term="Filet Mignon" polarity="positive" from="15" to="27"/>
        </aspectTerms>
        <aspectCategories>
            <aspectCategory category="food" polarity="positive"/>
        </aspectCategories>
    </sentence>
    <sentence id="3396">
        <text>Everything we had was pretty good, but we have only been there once.</text>
        <aspectCategories>
            <aspectCategory category="food" polarity="positive"/>
        </aspectCategories>
    </sentence>
    <sentence id="34">
        <text>We were still sitting at the bar while we drank the sangria, but facing away from the bar when we turned back around, the $2 was gone the people next to us said the bartender took it.</text>
        <aspectTerms>
            <aspectTerm term="sangria" polarity="neutral" from="52" to="59"/>
            <aspectTerm term="bar" polarity="neutral" from="29" to="32"/>
            <aspectTerm term="bar" polarity="neutral" from="86" to="89"/>
            <aspectTerm term="bartender" polarity="negative" from="165" to="174"/>
        </aspectTerms>
        <aspectCategories>
            <aspectCategory category="anecdotes/miscellaneous" polarity="negative"/>
        </aspectCategories>
    </sentence>
    <sentence id="798">
        <text>Something about them being busy with holiday party's.</text>
        <aspectCategories>
            <aspectCategory category="anecdotes/miscellaneous" polarity="negative"/>
        </aspectCategories>
    </sentence>
    <sentence id="395">
        <text>The sake menu should not be overlooked!</text>
        <aspectTerms>
            <aspectTerm term="sake menu" polarity="positive" from="4" to="13"/>
        </aspectTerms>
        <aspectCategories>
            <aspectCategory category="food" polarity="positive"/>
        </aspectCategories>
    </sentence>
    <sentence id="1838">
        <text>I would highly recommend.</text>
        <aspectCategories>
            <aspectCategory category="anecdotes/miscellaneous" polarity="positive"/>
        </aspectCategories>
    </sentence>
    <sentence id="176">
        <text>This place is great.</text>
        <aspectCategories>
            <aspectCategory category="anecdotes/miscellaneous" polarity="positive"/>
        </aspectCategories>
    </sentence>
    <sentence id="3102">
        <text>the drinks are amazing and half off till 8pm.</text>
        <aspectTerms>
            <aspectTerm term="drinks" polarity="positive" from="4" to="10"/>
        </aspectTerms>
        <aspectCategories>
            <aspectCategory category="food" polarity="positive"/>
            <aspectCategory category="price" polarity="positive"/>
        </aspectCategories>
    </sentence>
    <sentence id="984">
        <text>i've been back to nha trang literally a hundred times for the beef cubes - they're that good.</text>
        <aspectTerms>
            <aspectTerm term="beef cubes" polarity="positive" from="62" to="72"/>
        </aspectTerms>
        <aspectCategories>
            <aspectCategory category="food" polarity="positive"/>
        </aspectCategories>
    </sentence>
    <sentence id="2138">
        <text>With so many poor experiences to be had in the theater district, is truly an excellent find!</text>
        <aspectCategories>
            <aspectCategory category="anecdotes/miscellaneous" polarity="positive"/>
        </aspectCategories>
    </sentence>
    <sentence id="1472">
        <text>This has got to be one of the most overrated restaurants in Brooklyn.</text>
        <aspectCategories>
            <aspectCategory category="anecdotes/miscellaneous" polarity="negative"/>
        </aspectCategories>
    </sentence>
    <sentence id="1969">
        <text>The service, wine selection, ambiance are all outstanding and deserve recognition.</text>
        <aspectTerms>
            <aspectTerm term="service" polarity="positive" from="4" to="11"/>
            <aspectTerm term="wine selection" polarity="positive" from="13" to="27"/>
            <aspectTerm term="ambiance" polarity="positive" from="29" to="37"/>
        </aspectTerms>
        <aspectCategories>
            <aspectCategory category="food" polarity="positive"/>
            <aspectCategory category="service" polarity="positive"/>
            <aspectCategory category="ambience" polarity="positive"/>
        </aspectCategories>
    </sentence>
    <sentence id="1674">
        <text>Went there last night for 2 year anniversery, and wasn't all that impressed.</text>
        <aspectCategories>
            <aspectCategory category="anecdotes/miscellaneous" polarity="negative"/>
        </aspectCategories>
    </sentence>
    <sentence id="1330">
        <text>It was rather pathetic that it took them over an hour to seat us.</text>
        <aspectCategories>
            <aspectCategory category="service" polarity="negative"/>
        </aspectCategories>
    </sentence>
    <sentence id="763">
        <text>We were seated promptly as we had reservations, however after that the service was slow.</text>
        <aspectTerms>
            <aspectTerm term="reservations" polarity="positive" from="34" to="46"/>
            <aspectTerm term="service" polarity="negative" from="71" to="78"/>
        </aspectTerms>
        <aspectCategories>
            <aspectCategory category="service" polarity="conflict"/>
        </aspectCategories>
    </sentence>
    <sentence id="332">
        <text>At first I was slightly skeptical because it was a sushi restaurant in the middle of NYC.</text>
        <aspectCategories>
            <aspectCategory category="anecdotes/miscellaneous" polarity="neutral"/>
        </aspectCategories>
    </sentence>
    <sentence id="754">
        <text>It's really also the service, is good and the waiters are friendly.</text>
        <aspectTerms>
            <aspectTerm term="service" polarity="positive" from="21" to="28"/>
            <aspectTerm term="waiters" polarity="positive" from="46" to="53"/>
        </aspectTerms>
        <aspectCategories>
            <aspectCategory category="service" polarity="positive"/>
        </aspectCategories>
    </sentence>
    <sentence id="2248">
        <text>Suan was a recommendation that I am glad we heeded.</text>
        <aspectCategories>
            <aspectCategory category="anecdotes/miscellaneous" polarity="positive"/>
        </aspectCategories>
    </sentence>
    <sentence id="691">
        <text>The food was pretty good, but a little flavorless and the portions very small, including dessert.</text>
        <aspectTerms>
            <aspectTerm term="food" polarity="conflict" from="4" to="8"/>
            <aspectTerm term="dessert" polarity="negative" from="89" to="96"/>
            <aspectTerm term="portions" polarity="negative" from="58" to="66"/>
        </aspectTerms>
        <aspectCategories>
            <aspectCategory category="food" polarity="conflict"/>
        </aspectCategories>
    </sentence>
    <sentence id="3363">
        <text>We visit at least once a month.</text>
        <aspectCategories>
            <aspectCategory category="anecdotes/miscellaneous" polarity="neutral"/>
        </aspectCategories>
    </sentence>
    <sentence id="999">
        <text>It is set far from the small street it's on, and there is no traffic noise.</text>
        <aspectTerms>
            <aspectTerm term="traffic noise" polarity="positive" from="61" to="74"/>
        </aspectTerms>
        <aspectCategories>
            <aspectCategory category="ambience" polarity="positive"/>
        </aspectCategories>
    </sentence>
    <sentence id="2503">
        <text>Also, the place is popular with families, so if you're bothered by children running loose like wild animals, come later at night to avoid them.</text>
        <aspectCategories>
            <aspectCategory category="ambience" polarity="neutral"/>
        </aspectCategories>
    </sentence>
    <sentence id="1310">
        <text>I'll keep this short.</text>
        <aspectCategories>
            <aspectCategory category="anecdotes/miscellaneous" polarity="neutral"/>
        </aspectCategories>
    </sentence>
    <sentence id="940">
        <text>I felt as though I were eating in Paris.</text>
        <aspectCategories>
            <aspectCategory category="ambience" polarity="positive"/>
        </aspectCategories>
    </sentence>
    <sentence id="247">
        <text>Lived in Shanghai most of my life and thought the food was comparable to the flagship Green Bo restaurant there.</text>
        <aspectTerms>
            <aspectTerm term="food" polarity="positive" from="50" to="54"/>
        </aspectTerms>
        <aspectCategories>
            <aspectCategory category="anecdotes/miscellaneous" polarity="neutral"/>
            <aspectCategory category="food" polarity="positive"/>
        </aspectCategories>
    </sentence>
    <sentence id="2823">
        <text>I highly recommend Cafe St. Bart's for their food, the ambience and wonderful service.</text>
        <aspectTerms>
            <aspectTerm term="food" polarity="positive" from="45" to="49"/>
            <aspectTerm term="ambience" polarity="positive" from="55" to="63"/>
            <aspectTerm term="service" polarity="positive" from="78" to="85"/>
        </aspectTerms>
        <aspectCategories>
            <aspectCategory category="food" polarity="positive"/>
            <aspectCategory category="service" polarity="positive"/>
            <aspectCategory category="ambience" polarity="positive"/>
        </aspectCategories>
    </sentence>
    <sentence id="3628">
        <text>However, it's not worth a special trip.</text>
        <aspectCategories>
            <aspectCategory category="anecdotes/miscellaneous" polarity="negative"/>
        </aspectCategories>
    </sentence>
    <sentence id="349">
        <text>Nice value.</text>
        <aspectCategories>
            <aspectCategory category="price" polarity="positive"/>
        </aspectCategories>
    </sentence>
    <sentence id="987">
        <text>Gigino's in Wagner Park is so enjoyable.</text>
        <aspectCategories>
            <aspectCategory category="anecdotes/miscellaneous" polarity="positive"/>
        </aspectCategories>
    </sentence>
    <sentence id="1611">
        <text>And it was quick which is very important.</text>
        <aspectCategories>
            <aspectCategory category="service" polarity="positive"/>
        </aspectCategories>
    </sentence>
    <sentence id="2649">
        <text>This is a nice restaurant if you are looking for a good place to host an intimate dinner meeting with business associates.</text>
        <aspectTerms>
            <aspectTerm term="dinner meeting" polarity="neutral" from="82" to="96"/>
        </aspectTerms>
        <aspectCategories>
            <aspectCategory category="anecdotes/miscellaneous" polarity="positive"/>
        </aspectCategories>
    </sentence>
    <sentence id="2396">
        <text>All the NYU students love this place so it makes for a fun young atmosphere.</text>
        <aspectTerms>
            <aspectTerm term="atmosphere" polarity="positive" from="65" to="75"/>
        </aspectTerms>
        <aspectCategories>
            <aspectCategory category="ambience" polarity="positive"/>
        </aspectCategories>
    </sentence>
    <sentence id="139">
        <text>The food here does a great service to the name (Cantonese that is...).</text>
        <aspectTerms>
            <aspectTerm term="food" polarity="positive" from="4" to="8"/>
            <aspectTerm term="Cantonese" polarity="positive" from="48" to="57"/>
        </aspectTerms>
        <aspectCategories>
            <aspectCategory category="food" polarity="positive"/>
        </aspectCategories>
    </sentence>
    <sentence id="841">
        <text>But, nothing stands out about the cooking.</text>
        <aspectTerms>
            <aspectTerm term="cooking" polarity="neutral" from="34" to="41"/>
        </aspectTerms>
        <aspectCategories>
            <aspectCategory category="food" polarity="neutral"/>
        </aspectCategories>
    </sentence>
    <sentence id="3477">
        <text>Joya used to be a cool spot with decent food and a colorful - if not relaxed - atmosphere.</text>
        <aspectTerms>
            <aspectTerm term="food" polarity="positive" from="40" to="44"/>
            <aspectTerm term="atmosphere" polarity="positive" from="79" to="89"/>
        </aspectTerms>
        <aspectCategories>
            <aspectCategory category="ambience" polarity="positive"/>
            <aspectCategory category="food" polarity="positive"/>
        </aspectCategories>
    </sentence>
    <sentence id="442">
        <text>If that's a problem, go to McDonald's and destroy your insides.</text>
        <aspectCategories>
            <aspectCategory category="anecdotes/miscellaneous" polarity="negative"/>
        </aspectCategories>
    </sentence>
    <sentence id="90">
        <text>The Prix Fixe menu is worth every penny and you get more than enough (both in quantity AND quality).</text>
        <aspectTerms>
            <aspectTerm term="Prix Fixe menu" polarity="positive" from="4" to="18"/>
            <aspectTerm term="quantity" polarity="positive" from="78" to="86"/>
            <aspectTerm term="quality" polarity="positive" from="91" to="98"/>
        </aspectTerms>
        <aspectCategories>
            <aspectCategory category="food" polarity="positive"/>
            <aspectCategory category="price" polarity="positive"/>
        </aspectCategories>
    </sentence>
    <sentence id="298">
        <text>I've been here 3 times for lunch and it is one of my favorites in the city.</text>
        <aspectTerms>
            <aspectTerm term="lunch" polarity="neutral" from="27" to="32"/>
        </aspectTerms>
        <aspectCategories>
            <aspectCategory category="anecdotes/miscellaneous" polarity="positive"/>
        </aspectCategories>
    </sentence>
    <sentence id="1104">
        <text>I had their eggs benedict for brunch, which were the worst in my entire life, I tried removing the hollondaise sauce completely that was how failed it was.</text>
        <aspectTerms>
            <aspectTerm term="eggs benedict" polarity="negative" from="12" to="25"/>
            <aspectTerm term="hollondaise sauce" polarity="negative" from="99" to="116"/>
            <aspectTerm term="brunch" polarity="neutral" from="30" to="36"/>
        </aspectTerms>
        <aspectCategories>
            <aspectCategory category="food" polarity="negative"/>
        </aspectCategories>
    </sentence>
    <sentence id="2563">
        <text>I work near-by, and they have the BEST oatmeal in the neighborhood- not a packaged or quick-cooked item.</text>
        <aspectTerms>
            <aspectTerm term="oatmeal" polarity="positive" from="39" to="46"/>
        </aspectTerms>
        <aspectCategories>
            <aspectCategory category="food" polarity="positive"/>
        </aspectCategories>
    </sentence>
    <sentence id="1280">
        <text>Always busy but fast moving.</text>
        <aspectCategories>
            <aspectCategory category="ambience" polarity="conflict"/>
        </aspectCategories>
    </sentence>
    <sentence id="2790">
        <text>Too bad the food wasn't of the same heritage.</text>
        <aspectTerms>
            <aspectTerm term="food" polarity="negative" from="12" to="16"/>
        </aspectTerms>
        <aspectCategories>
            <aspectCategory category="food" polarity="negative"/>
        </aspectCategories>
    </sentence>
    <sentence id="323">
        <text>The menu looked good, except for offering the Chilean Sea Bass, but the server does not offer up the specials that were written on the board outside.</text>
        <aspectTerms>
            <aspectTerm term="menu" polarity="positive" from="4" to="8"/>
            <aspectTerm term="Chilean Sea Bass" polarity="negative" from="46" to="62"/>
            <aspectTerm term="server" polarity="negative" from="72" to="78"/>
            <aspectTerm term="specials" polarity="neutral" from="101" to="109"/>
        </aspectTerms>
        <aspectCategories>
            <aspectCategory category="food" polarity="conflict"/>
            <aspectCategory category="service" polarity="negative"/>
        </aspectCategories>
    </sentence>
    <sentence id="24">
        <text>Sexy.</text>
        <aspectCategories>
            <aspectCategory category="anecdotes/miscellaneous" polarity="positive"/>
        </aspectCategories>
    </sentence>
    <sentence id="1891">
        <text>The food was really good, I had the onion soup and it was one of the best ever.</text>
        <aspectTerms>
            <aspectTerm term="food" polarity="positive" from="4" to="8"/>
            <aspectTerm term="onion soup" polarity="positive" from="36" to="46"/>
        </aspectTerms>
        <aspectCategories>
            <aspectCategory category="food" polarity="positive"/>
        </aspectCategories>
    </sentence>
    <sentence id="2417">
        <text>I will have to say, this Bengali Fast Food joint is clearly my favorite.</text>
        <aspectCategories>
            <aspectCategory category="anecdotes/miscellaneous" polarity="positive"/>
        </aspectCategories>
    </sentence>
    <sentence id="2980">
        <text>I'm not picky - but it was actually gross.</text>
        <aspectCategories>
            <aspectCategory category="food" polarity="negative"/>
        </aspectCategories>
    </sentence>
    <sentence id="3451">
        <text>overall, a solid restaurant and at less than $40pp (including wine), a solid deal as well.</text>
        <aspectTerms>
            <aspectTerm term="wine" polarity="neutral" from="62" to="66"/>
        </aspectTerms>
        <aspectCategories>
            <aspectCategory category="anecdotes/miscellaneous" polarity="positive"/>
            <aspectCategory category="price" polarity="positive"/>
        </aspectCategories>
    </sentence>
    <sentence id="1551">
        <text>Since it literally is a complete hole in the wall, it's a bit intimidating at first, but you get over that very quickly as soon as the friendly staff welcomes you - don't hesitate to ask for help with what to get.</text>
        <aspectTerms>
            <aspectTerm term="staff" polarity="positive" from="144" to="149"/>
        </aspectTerms>
        <aspectCategories>
            <aspectCategory category="service" polarity="positive"/>
            <aspectCategory category="ambience" polarity="negative"/>
        </aspectCategories>
    </sentence>
    <sentence id="3146">
        <text>Based on the reviews for dinner, this is a place I would reconsider revisiting for that, but definitely not for Dim Sum again.</text>
        <aspectTerms>
            <aspectTerm term="Dim Sum" polarity="negative" from="112" to="119"/>
            <aspectTerm term="dinner" polarity="positive" from="25" to="31"/>
        </aspectTerms>
        <aspectCategories>
            <aspectCategory category="food" polarity="conflict"/>
        </aspectCategories>
    </sentence>
    <sentence id="1785">
        <text>It costs $2 extra to turn a regular roll into an inside-out roll, but the roll more than triples in size, and that's not just from the rice.</text>
        <aspectTerms>
            <aspectTerm term="roll" polarity="negative" from="36" to="40"/>
            <aspectTerm term="roll" polarity="negative" from="60" to="64"/>
            <aspectTerm term="roll" polarity="negative" from="74" to="78"/>
            <aspectTerm term="rice" polarity="neutral" from="135" to="139"/>
        </aspectTerms>
        <aspectCategories>
            <aspectCategory category="food" polarity="neutral"/>
            <aspectCategory category="price" polarity="negative"/>
        </aspectCategories>
    </sentence>
    <sentence id="1492">
        <text>Even with John's and Joe's around the corner, this place will make a name for itself.</text>
        <aspectCategories>
            <aspectCategory category="anecdotes/miscellaneous" polarity="positive"/>
        </aspectCategories>
    </sentence>
    <sentence id="406">
        <text>It melted in my little mouth and the perfect consistency-not too fishy, creamy, and slightly buttery.</text>
        <aspectCategories>
            <aspectCategory category="food" polarity="positive"/>
        </aspectCategories>
    </sentence>
    <sentence id="3650">
        <text>When he finally did, he was unable to make a gin and tonic -- couldn't find tonic.</text>
        <aspectTerms>
            <aspectTerm term="gin and tonic" polarity="neutral" from="45" to="58"/>
            <aspectTerm term="tonic" polarity="neutral" from="76" to="81"/>
        </aspectTerms>
        <aspectCategories>
            <aspectCategory category="service" polarity="negative"/>
        </aspectCategories>
    </sentence>
    <sentence id="2985">
        <text>My girlfriend convinced me to go in the other night for a quick bite.</text>
        <aspectCategories>
            <aspectCategory category="anecdotes/miscellaneous" polarity="neutral"/>
        </aspectCategories>
    </sentence>
    <sentence id="2084">
        <text>The dim sum is ok but doesn't taste that fresh, and the little dishes don't look steamy hot as they should (also note lack of Chinese here).</text>
        <aspectTerms>
            <aspectTerm term="dim sum" polarity="negative" from="4" to="11"/>
            <aspectTerm term="little dishes" polarity="negative" from="56" to="69"/>
        </aspectTerms>
        <aspectCategories>
            <aspectCategory category="food" polarity="negative"/>
        </aspectCategories>
    </sentence>
    <sentence id="2536">
        <text>despite the untasteful previous review...</text>
        <aspectCategories>
            <aspectCategory category="anecdotes/miscellaneous" polarity="neutral"/>
        </aspectCategories>
    </sentence>
    <sentence id="1820">
        <text>Don't judge this place prima facie, you have to try it to believe it, a home away from home for the literate heart.</text>
        <aspectCategories>
            <aspectCategory category="anecdotes/miscellaneous" polarity="positive"/>
        </aspectCategories>
    </sentence>
    <sentence id="1826">
        <text>Sure, everyone's got their favorite, but to know Sal, is to know New York.</text>
        <aspectCategories>
            <aspectCategory category="anecdotes/miscellaneous" polarity="neutral"/>
        </aspectCategories>
    </sentence>
    <sentence id="96">
        <text>I think that it is absolutely brilliant and well runned business operation.</text>
        <aspectCategories>
            <aspectCategory category="anecdotes/miscellaneous" polarity="positive"/>
        </aspectCategories>
    </sentence>
    <sentence id="3584">
        <text>Also they were $15 each!</text>
        <aspectCategories>
            <aspectCategory category="price" polarity="negative"/>
        </aspectCategories>
    </sentence>
    <sentence id="3193">
        <text>The service is ok, some of the people didn't get what they asked for.</text>
        <aspectTerms>
            <aspectTerm term="service" polarity="neutral" from="4" to="11"/>
        </aspectTerms>
        <aspectCategories>
            <aspectCategory category="service" polarity="conflict"/>
        </aspectCategories>
    </sentence>
    <sentence id="93">
        <text>My friends spoke so much about it for months, I finally made the time to come down ear and dine in.</text>
        <aspectCategories>
            <aspectCategory category="anecdotes/miscellaneous" polarity="neutral"/>
        </aspectCategories>
    </sentence>
    <sentence id="2212">
        <text>If you want good authentic Thai this place is not the place to go.</text>
        <aspectTerms>
            <aspectTerm term="Thai" polarity="negative" from="27" to="31"/>
        </aspectTerms>
        <aspectCategories>
            <aspectCategory category="food" polarity="negative"/>
        </aspectCategories>
    </sentence>
    <sentence id="3426">
        <text>I recommend getting a reservation even though we saw people seated without one.</text>
        <aspectTerms>
            <aspectTerm term="reservation" polarity="neutral" from="22" to="33"/>
        </aspectTerms>
        <aspectCategories>
            <aspectCategory category="anecdotes/miscellaneous" polarity="neutral"/>
        </aspectCategories>
    </sentence>
    <sentence id="1138">
        <text>The only thing I moderately enjoyed was their Grilled Chicken special with Edamame Puree.</text>
        <aspectTerms>
            <aspectTerm term="Grilled Chicken special with Edamame Puree" polarity="neutral" from="46" to="88"/>
        </aspectTerms>
        <aspectCategories>
            <aspectCategory category="food" polarity="neutral"/>
        </aspectCategories>
    </sentence>
    <sentence id="1461">
        <text>This is as good as neighborhood restaurants come.</text>
        <aspectCategories>
            <aspectCategory category="anecdotes/miscellaneous" polarity="neutral"/>
        </aspectCategories>
    </sentence>
    <sentence id="128">
        <text>If you want some roast duck, pork or chicken on rice with ginger, try them out!</text>
        <aspectTerms>
            <aspectTerm term="roast duck" polarity="positive" from="17" to="27"/>
            <aspectTerm term="pork" polarity="positive" from="29" to="33"/>
            <aspectTerm term="chicken on rice with ginger" polarity="positive" from="37" to="64"/>
        </aspectTerms>
        <aspectCategories>
            <aspectCategory category="food" polarity="positive"/>
        </aspectCategories>
    </sentence>
    <sentence id="1008">
        <text>You order from a menu, so you leave feeling like you missed the full experience.</text>
        <aspectTerms>
            <aspectTerm term="menu" polarity="negative" from="17" to="21"/>
        </aspectTerms>
        <aspectCategories>
            <aspectCategory category="anecdotes/miscellaneous" polarity="negative"/>
        </aspectCategories>
    </sentence>
    <sentence id="241">
        <text>One of the more authentic Shanghainese restaurants in the US definitely the best in Manhattan Chinatown.</text>
        <aspectCategories>
            <aspectCategory category="anecdotes/miscellaneous" polarity="positive"/>
        </aspectCategories>
    </sentence>
    <sentence id="1581">
        <text>We will go back every time we are in the City.</text>
        <aspectCategories>
            <aspectCategory category="anecdotes/miscellaneous" polarity="positive"/>
        </aspectCategories>
    </sentence>
    <sentence id="1815">
        <text>we love th pink pony.</text>
        <aspectCategories>
            <aspectCategory category="anecdotes/miscellaneous" polarity="positive"/>
        </aspectCategories>
    </sentence>
    <sentence id="1746">
        <text>So eat fast and order a lot.</text>
        <aspectCategories>
            <aspectCategory category="anecdotes/miscellaneous" polarity="neutral"/>
        </aspectCategories>
    </sentence>
    <sentence id="2124">
        <text>Staff is very accomodating.</text>
        <aspectTerms>
            <aspectTerm term="Staff" polarity="positive" from="0" to="5"/>
        </aspectTerms>
        <aspectCategories>
            <aspectCategory category="service" polarity="positive"/>
        </aspectCategories>
    </sentence>
    <sentence id="2919">
        <text>I have to agree with the previous reviewer.</text>
        <aspectCategories>
            <aspectCategory category="anecdotes/miscellaneous" polarity="neutral"/>
        </aspectCategories>
    </sentence>
    <sentence id="2360">
        <text>--Eat Club is a roving group of NYC gluttons</text>
        <aspectCategories>
            <aspectCategory category="anecdotes/miscellaneous" polarity="neutral"/>
        </aspectCategories>
    </sentence>
    <sentence id="3082">
        <text>If you were there when it first opened, give this restaurant a second chance.</text>
        <aspectCategories>
            <aspectCategory category="anecdotes/miscellaneous" polarity="positive"/>
        </aspectCategories>
    </sentence>
    <sentence id="1950">
        <text>I went to Del Frisco's Friday night with my boyfriend for an 8:00 reservation.</text>
        <aspectTerms>
            <aspectTerm term="reservation" polarity="neutral" from="66" to="77"/>
        </aspectTerms>
        <aspectCategories>
            <aspectCategory category="anecdotes/miscellaneous" polarity="neutral"/>
        </aspectCategories>
    </sentence>
    <sentence id="2803">
        <text>If you like Sakagura but you feel it's too much, you'd better try Yokocho.</text>
        <aspectCategories>
            <aspectCategory category="anecdotes/miscellaneous" polarity="neutral"/>
        </aspectCategories>
    </sentence>
    <sentence id="1133">
        <text>yourself a favor and have dinner here and see if you dont agree with me.</text>
        <aspectTerms>
            <aspectTerm term="dinner" polarity="neutral" from="26" to="32"/>
        </aspectTerms>
        <aspectCategories>
            <aspectCategory category="anecdotes/miscellaneous" polarity="positive"/>
        </aspectCategories>
    </sentence>
    <sentence id="3204">
        <text>Definitely a great spot for a nice occasion or date.</text>
        <aspectCategories>
            <aspectCategory category="anecdotes/miscellaneous" polarity="positive"/>
        </aspectCategories>
    </sentence>
    <sentence id="1728">
        <text>You can't go wrong with this place.</text>
        <aspectCategories>
            <aspectCategory category="anecdotes/miscellaneous" polarity="positive"/>
        </aspectCategories>
    </sentence>
    <sentence id="2801">
        <text>Very popular style Izakaya (Sake and small portion of sake-friendly dishes ).</text>
        <aspectTerms>
            <aspectTerm term="Sake" polarity="positive" from="28" to="32"/>
            <aspectTerm term="dishes" polarity="positive" from="68" to="74"/>
            <aspectTerm term="portion" polarity="neutral" from="43" to="50"/>
        </aspectTerms>
        <aspectCategories>
            <aspectCategory category="food" polarity="positive"/>
        </aspectCategories>
    </sentence>
    <sentence id="2140">
        <text>Hurley's is like Cheers where everyone knows your name and they are ACTUALLY glad you came.</text>
        <aspectCategories>
            <aspectCategory category="service" polarity="positive"/>
        </aspectCategories>
    </sentence>
    <sentence id="2447">
        <text>Not pretentious and very economical.</text>
        <aspectCategories>
            <aspectCategory category="ambience" polarity="positive"/>
            <aspectCategory category="price" polarity="positive"/>
        </aspectCategories>
    </sentence>
    <sentence id="224">
        <text>The food was terrific and the service classy, attentive, without being overbearing.</text>
        <aspectTerms>
            <aspectTerm term="food" polarity="positive" from="4" to="8"/>
            <aspectTerm term="service" polarity="positive" from="30" to="37"/>
        </aspectTerms>
        <aspectCategories>
            <aspectCategory category="food" polarity="positive"/>
            <aspectCategory category="service" polarity="positive"/>
        </aspectCategories>
    </sentence>
    <sentence id="2434">
        <text>This is an amazing place to try some roti rolls.</text>
        <aspectTerms>
            <aspectTerm term="roti rolls" polarity="positive" from="37" to="47"/>
        </aspectTerms>
        <aspectCategories>
            <aspectCategory category="food" polarity="positive"/>
        </aspectCategories>
    </sentence>
    <sentence id="459">
        <text>Fresh ingredients and everything is made to order.</text>
        <aspectTerms>
            <aspectTerm term="ingredients" polarity="positive" from="6" to="17"/>
        </aspectTerms>
        <aspectCategories>
            <aspectCategory category="food" polarity="positive"/>
        </aspectCategories>
    </sentence>
    <sentence id="3042">
        <text>We have never had any problems with charging the meal or the tip, and the food was delivered quickly, but we live only a few minutes walk from them.</text>
        <aspectTerms>
            <aspectTerm term="meal" polarity="positive" from="49" to="53"/>
            <aspectTerm term="food" polarity="positive" from="74" to="78"/>
            <aspectTerm term="tip" polarity="positive" from="61" to="64"/>
        </aspectTerms>
        <aspectCategories>
            <aspectCategory category="service" polarity="positive"/>
        </aspectCategories>
    </sentence>
    <sentence id="152">
        <text>Quick and friendly service.</text>
        <aspectTerms>
            <aspectTerm term="service" polarity="positive" from="19" to="26"/>
        </aspectTerms>
        <aspectCategories>
            <aspectCategory category="service" polarity="positive"/>
        </aspectCategories>
    </sentence>
    <sentence id="3062">
        <text>Authentic bistro!</text>
        <aspectCategories>
            <aspectCategory category="anecdotes/miscellaneous" polarity="positive"/>
        </aspectCategories>
    </sentence>
    <sentence id="2426">
        <text>They are tasty, but I suggest only eating one with meat because they tend not to mesh that well with the average American digestive system.</text>
        <aspectTerms>
            <aspectTerm term="meat" polarity="neutral" from="51" to="55"/>
        </aspectTerms>
        <aspectCategories>
            <aspectCategory category="food" polarity="conflict"/>
        </aspectCategories>
    </sentence>
    <sentence id="225">
        <text>Somewhat pricey but what the heck.</text>
        <aspectCategories>
            <aspectCategory category="price" polarity="negative"/>
        </aspectCategories>
    </sentence>
    <sentence id="2424">
        <text>It's true, this place is not cheap.</text>
        <aspectCategories>
            <aspectCategory category="price" polarity="negative"/>
        </aspectCategories>
    </sentence>
    <sentence id="494">
        <text>Try the hot dogs too, they're snappy and delicious.</text>
        <aspectTerms>
            <aspectTerm term="hot dogs" polarity="positive" from="8" to="16"/>
        </aspectTerms>
        <aspectCategories>
            <aspectCategory category="food" polarity="positive"/>
        </aspectCategories>
    </sentence>
    <sentence id="1033">
        <text>Delivery is fast too.</text>
        <aspectTerms>
            <aspectTerm term="Delivery" polarity="positive" from="0" to="8"/>
        </aspectTerms>
        <aspectCategories>
            <aspectCategory category="service" polarity="positive"/>
        </aspectCategories>
    </sentence>
    <sentence id="496">
        <text>Being from the south, there aren't any good delis in my area and while watching Foods across America on PBS I found out about Katz's Deli.</text>
        <aspectCategories>
            <aspectCategory category="anecdotes/miscellaneous" polarity="neutral"/>
        </aspectCategories>
    </sentence>
    <sentence id="2486">
        <text>The noise level was unbearable, conversation impossible.</text>
        <aspectTerms>
            <aspectTerm term="noise level" polarity="negative" from="4" to="15"/>
        </aspectTerms>
        <aspectCategories>
            <aspectCategory category="ambience" polarity="negative"/>
        </aspectCategories>
    </sentence>
    <sentence id="2307">
        <text>Personal pans are the perfect size for those hungry nights.</text>
        <aspectTerms>
            <aspectTerm term="Personal pans" polarity="positive" from="0" to="13"/>
        </aspectTerms>
        <aspectCategories>
            <aspectCategory category="food" polarity="positive"/>
        </aspectCategories>
    </sentence>
    <sentence id="1646">
        <text>Highly recommended is the Spicy Fried Clam Rolls and Spider Rolls.</text>
        <aspectTerms>
            <aspectTerm term="Spicy Fried Clam Rolls" polarity="positive" from="26" to="48"/>
            <aspectTerm term="Spider Rolls" polarity="positive" from="53" to="65"/>
        </aspectTerms>
        <aspectCategories>
            <aspectCategory category="food" polarity="positive"/>
        </aspectCategories>
    </sentence>
    <sentence id="3255">
        <text>One of the earlier people commenting on the restaurant did not get the that some experimenting is going on with the menu in a positive way.</text>
        <aspectTerms>
            <aspectTerm term="menu" polarity="positive" from="116" to="120"/>
        </aspectTerms>
        <aspectCategories>
            <aspectCategory category="anecdotes/miscellaneous" polarity="positive"/>
        </aspectCategories>
    </sentence>
    <sentence id="2229">
        <text>It's convenient.</text>
        <aspectCategories>
            <aspectCategory category="anecdotes/miscellaneous" polarity="positive"/>
        </aspectCategories>
    </sentence>
    <sentence id="2615">
        <text>Thanks Bloom's for a lovely trip.</text>
        <aspectCategories>
            <aspectCategory category="anecdotes/miscellaneous" polarity="positive"/>
        </aspectCategories>
    </sentence>
    <sentence id="318">
        <text>The atmosphere is great if your looking for a laid back scene and an inexpensive way to spend a weekend afternoon.</text>
        <aspectTerms>
            <aspectTerm term="atmosphere" polarity="positive" from="4" to="14"/>
        </aspectTerms>
        <aspectCategories>
            <aspectCategory category="ambience" polarity="positive"/>
            <aspectCategory category="price" polarity="positive"/>
        </aspectCategories>
    </sentence>
    <sentence id="895">
        <text>Oh right, I should probably say something nice.</text>
        <aspectCategories>
            <aspectCategory category="anecdotes/miscellaneous" polarity="neutral"/>
        </aspectCategories>
    </sentence>
    <sentence id="198">
        <text>Odd for Ave B, not just odd, The place attracts an eclectic crowd to say the least.</text>
        <aspectTerms>
            <aspectTerm term="place" polarity="positive" from="33" to="38"/>
        </aspectTerms>
        <aspectCategories>
            <aspectCategory category="ambience" polarity="neutral"/>
        </aspectCategories>
    </sentence>
    <sentence id="2864">
        <text>When we stumbled on Leon, we thought that we had found quite the gem BUT, we were certainly wrong.</text>
        <aspectCategories>
            <aspectCategory category="anecdotes/miscellaneous" polarity="negative"/>
        </aspectCategories>
    </sentence>
    <sentence id="1269">
        <text>Instead of wasting your time here: SUPPORT RESTAURANTS THAT CARE ABOUT FOOD.</text>
        <aspectTerms>
            <aspectTerm term="FOOD" polarity="neutral" from="71" to="75"/>
        </aspectTerms>
        <aspectCategories>
            <aspectCategory category="anecdotes/miscellaneous" polarity="negative"/>
        </aspectCategories>
    </sentence>
    <sentence id="95">
        <text>this is can became on e of the NY Italian Food fare institutions.</text>
        <aspectCategories>
            <aspectCategory category="anecdotes/miscellaneous" polarity="neutral"/>
        </aspectCategories>
    </sentence>
    <sentence id="2062">
        <text>just got back from lunch at Tamarind and it was excellent.</text>
        <aspectTerms>
            <aspectTerm term="lunch" polarity="positive" from="19" to="24"/>
        </aspectTerms>
        <aspectCategories>
            <aspectCategory category="food" polarity="positive"/>
        </aspectCategories>
    </sentence>
    <sentence id="3557">
        <text>head and shoulders above its neighboors on east 6 st, taj mahal is also very comparable, in food quality, to the much overpraised (and underdeserving) baluchi's.</text>
        <aspectTerms>
            <aspectTerm term="food quality" polarity="positive" from="92" to="104"/>
        </aspectTerms>
        <aspectCategories>
            <aspectCategory category="food" polarity="positive"/>
        </aspectCategories>
    </sentence>
    <sentence id="38">
        <text>The man that was hosting promised to save a table for our party of 7, then sat a party of 2 at the very table he was saving (mean while there were boths open all around).</text>
        <aspectTerms>
            <aspectTerm term="man" polarity="negative" from="4" to="7"/>
            <aspectTerm term="table" polarity="neutral" from="44" to="49"/>
            <aspectTerm term="table" polarity="negative" from="104" to="109"/>
        </aspectTerms>
        <aspectCategories>
            <aspectCategory category="service" polarity="negative"/>
        </aspectCategories>
    </sentence>
    <sentence id="1957">
        <text>Try the cheesecake!</text>
        <aspectTerms>
            <aspectTerm term="cheesecake" polarity="positive" from="8" to="18"/>
        </aspectTerms>
        <aspectCategories>
            <aspectCategory category="food" polarity="positive"/>
        </aspectCategories>
    </sentence>
    <sentence id="1542">
        <text>As we were sitting eating the subpar food the manager proceeded to berate a couple of his employees for putting out the wrong containers for condiments and explained to them how expensive these containers were.</text>
        <aspectTerms>
            <aspectTerm term="food" polarity="negative" from="37" to="41"/>
            <aspectTerm term="employees" polarity="negative" from="90" to="99"/>
            <aspectTerm term="containers for condiments" polarity="negative" from="126" to="151"/>
            <aspectTerm term="containers" polarity="neutral" from="194" to="204"/>
            <aspectTerm term="manager" polarity="negative" from="46" to="53"/>
        </aspectTerms>
        <aspectCategories>
            <aspectCategory category="service" polarity="negative"/>
            <aspectCategory category="food" polarity="negative"/>
        </aspectCategories>
    </sentence>
    <sentence id="55">
        <text>David, Daytona Beach, FL</text>
        <aspectCategories>
            <aspectCategory category="anecdotes/miscellaneous" polarity="neutral"/>
        </aspectCategories>
    </sentence>
    <sentence id="168">
        <text>Perhaps.</text>
        <aspectCategories>
            <aspectCategory category="anecdotes/miscellaneous" polarity="neutral"/>
        </aspectCategories>
    </sentence>
    <sentence id="2328">
        <text>Great Indian food and the service is incredible.</text>
        <aspectTerms>
            <aspectTerm term="Indian food" polarity="positive" from="6" to="17"/>
            <aspectTerm term="service" polarity="positive" from="26" to="33"/>
        </aspectTerms>
        <aspectCategories>
            <aspectCategory category="food" polarity="positive"/>
            <aspectCategory category="service" polarity="positive"/>
        </aspectCategories>
    </sentence>
    <sentence id="3644">
        <text>Go here.</text>
        <aspectCategories>
            <aspectCategory category="anecdotes/miscellaneous" polarity="positive"/>
        </aspectCategories>
    </sentence>
    <sentence id="1214">
        <text>If you are in the area try The Bagel Shoppe on 74th street which is 3 blocks away on 2nd Ave.</text>
        <aspectCategories>
            <aspectCategory category="anecdotes/miscellaneous" polarity="positive"/>
        </aspectCategories>
    </sentence>
    <sentence id="1825">
        <text>Rosario's is without a doubt one of the greatest pizzerias in existence.</text>
        <aspectCategories>
            <aspectCategory category="anecdotes/miscellaneous" polarity="positive"/>
        </aspectCategories>
    </sentence>
    <sentence id="504">
        <text>Decor is nice and minimalist, food simple yet very well presented and cooked, and the wine list matches the food very well.</text>
        <aspectTerms>
            <aspectTerm term="Decor" polarity="positive" from="0" to="5"/>
            <aspectTerm term="food" polarity="positive" from="30" to="34"/>
            <aspectTerm term="wine list" polarity="positive" from="86" to="95"/>
            <aspectTerm term="food" polarity="neutral" from="108" to="112"/>
        </aspectTerms>
        <aspectCategories>
            <aspectCategory category="food" polarity="positive"/>
            <aspectCategory category="ambience" polarity="positive"/>
        </aspectCategories>
    </sentence>
    <sentence id="1853">
        <text>I had the salmon dish and while it was fine, for the price paid, I expected it to have some type of flavor.</text>
        <aspectTerms>
            <aspectTerm term="salmon dish" polarity="conflict" from="10" to="21"/>
            <aspectTerm term="flavor" polarity="negative" from="100" to="106"/>
            <aspectTerm term="price" polarity="neutral" from="53" to="58"/>
        </aspectTerms>
        <aspectCategories>
            <aspectCategory category="food" polarity="conflict"/>
        </aspectCategories>
    </sentence>
    <sentence id="1538">
        <text>We ordered a tuna melt - it came with out cheese which just made it a tuna sandwich.</text>
        <aspectTerms>
            <aspectTerm term="tuna melt" polarity="negative" from="13" to="22"/>
            <aspectTerm term="cheese" polarity="neutral" from="42" to="48"/>
            <aspectTerm term="tuna sandwich" polarity="negative" from="70" to="83"/>
        </aspectTerms>
        <aspectCategories>
            <aspectCategory category="food" polarity="negative"/>
        </aspectCategories>
    </sentence>
    <sentence id="2482">
        <text>Especially liked chicken tikka and the naan, and the dals.</text>
        <aspectTerms>
            <aspectTerm term="chicken tikka" polarity="positive" from="17" to="30"/>
            <aspectTerm term="naan" polarity="positive" from="39" to="43"/>
            <aspectTerm term="dals" polarity="positive" from="53" to="57"/>
        </aspectTerms>
        <aspectCategories>
            <aspectCategory category="food" polarity="positive"/>
        </aspectCategories>
    </sentence>
    <sentence id="791">
        <text>The waiters were not attentive except that the bill turned up on the table before we were finished.</text>
        <aspectTerms>
            <aspectTerm term="waiters" polarity="negative" from="4" to="11"/>
            <aspectTerm term="bill" polarity="negative" from="47" to="51"/>
        </aspectTerms>
        <aspectCategories>
            <aspectCategory category="service" polarity="negative"/>
        </aspectCategories>
    </sentence>
    <sentence id="998">
        <text>The restaurant looks out over beautiful green lawns to the Hudson River and the Statue of Liberty.</text>
        <aspectTerms>
            <aspectTerm term="lawns" polarity="positive" from="46" to="51"/>
        </aspectTerms>
        <aspectCategories>
            <aspectCategory category="ambience" polarity="positive"/>
        </aspectCategories>
    </sentence>
    <sentence id="2872">
        <text>My wife and I always enjoy the young, not always well trained but nevertheless friendly, staff, all of whom have a story.</text>
        <aspectTerms>
            <aspectTerm term="staff" polarity="conflict" from="89" to="94"/>
        </aspectTerms>
        <aspectCategories>
            <aspectCategory category="service" polarity="conflict"/>
        </aspectCategories>
    </sentence>
    <sentence id="3281">
        <text>We generally like good restaurants and eat out often but Kai was way to expensive for what we got.</text>
        <aspectCategories>
            <aspectCategory category="price" polarity="negative"/>
        </aspectCategories>
    </sentence>
    <sentence id="2213">
        <text>What a great place.</text>
        <aspectCategories>
            <aspectCategory category="anecdotes/miscellaneous" polarity="positive"/>
        </aspectCategories>
    </sentence>
    <sentence id="2607">
        <text>The sangria was pretty tasty and good on a hot muggy day.</text>
        <aspectTerms>
            <aspectTerm term="sangria" polarity="positive" from="4" to="11"/>
        </aspectTerms>
        <aspectCategories>
            <aspectCategory category="food" polarity="positive"/>
        </aspectCategories>
    </sentence>
    <sentence id="1272">
        <text>Don't eat here unless you're starving for thai food and you work next door.</text>
        <aspectTerms>
            <aspectTerm term="thai food" polarity="negative" from="42" to="51"/>
        </aspectTerms>
        <aspectCategories>
            <aspectCategory category="anecdotes/miscellaneous" polarity="negative"/>
        </aspectCategories>
    </sentence>
    <sentence id="3369">
        <text>This tiny Williamsburg spot is always pleasantly surprising.</text>
        <aspectCategories>
            <aspectCategory category="anecdotes/miscellaneous" polarity="positive"/>
        </aspectCategories>
    </sentence>
    <sentence id="3578">
        <text>For the people who want great food plus great service, Roxy is a place to AVOID!</text>
        <aspectTerms>
            <aspectTerm term="food" polarity="negative" from="30" to="34"/>
            <aspectTerm term="service" polarity="negative" from="46" to="53"/>
        </aspectTerms>
        <aspectCategories>
            <aspectCategory category="food" polarity="negative"/>
            <aspectCategory category="service" polarity="negative"/>
        </aspectCategories>
    </sentence>
    <sentence id="572">
        <text>I had the best ravioli ever.</text>
        <aspectTerms>
            <aspectTerm term="ravioli" polarity="positive" from="15" to="22"/>
        </aspectTerms>
        <aspectCategories>
            <aspectCategory category="food" polarity="positive"/>
        </aspectCategories>
    </sentence>
    <sentence id="2500">
        <text>While the menu isn't especially groundbreaking, everything I've tried so far has been well-executed and tasty.</text>
        <aspectTerms>
            <aspectTerm term="menu" polarity="conflict" from="10" to="14"/>
        </aspectTerms>
        <aspectCategories>
            <aspectCategory category="food" polarity="conflict"/>
        </aspectCategories>
    </sentence>
    <sentence id="45">
        <text>Ive been here a bunch of times now and the service is always outstanding.</text>
        <aspectTerms>
            <aspectTerm term="service" polarity="positive" from="43" to="50"/>
        </aspectTerms>
        <aspectCategories>
            <aspectCategory category="service" polarity="positive"/>
        </aspectCategories>
    </sentence>
    <sentence id="2445">
        <text>The bill is approximately $25 for 2 at lunch without drinks.</text>
        <aspectTerms>
            <aspectTerm term="bill" polarity="neutral" from="4" to="8"/>
            <aspectTerm term="lunch" polarity="neutral" from="39" to="44"/>
            <aspectTerm term="drinks" polarity="neutral" from="53" to="59"/>
        </aspectTerms>
        <aspectCategories>
            <aspectCategory category="price" polarity="neutral"/>
        </aspectCategories>
    </sentence>
    <sentence id="3217">
        <text>Quite frankly, this is some of the worst sushi I have ever tried.</text>
        <aspectTerms>
            <aspectTerm term="sushi" polarity="negative" from="41" to="46"/>
        </aspectTerms>
        <aspectCategories>
            <aspectCategory category="food" polarity="negative"/>
        </aspectCategories>
    </sentence>
    <sentence id="1188">
        <text>The food is great, service is ok.</text>
        <aspectTerms>
            <aspectTerm term="food" polarity="positive" from="4" to="8"/>
            <aspectTerm term="service" polarity="neutral" from="19" to="26"/>
        </aspectTerms>
        <aspectCategories>
            <aspectCategory category="food" polarity="positive"/>
            <aspectCategory category="service" polarity="neutral"/>
        </aspectCategories>
    </sentence>
    <sentence id="1973">
        <text>The overall price tag was very very expensive, something I did expect.</text>
        <aspectTerms>
            <aspectTerm term="price tag" polarity="negative" from="12" to="21"/>
        </aspectTerms>
        <aspectCategories>
            <aspectCategory category="price" polarity="negative"/>
        </aspectCategories>
    </sentence>
    <sentence id="1334">
        <text>By the time we were done, it was past 1:00am.</text>
        <aspectCategories>
            <aspectCategory category="anecdotes/miscellaneous" polarity="neutral"/>
        </aspectCategories>
    </sentence>
    <sentence id="2392">
        <text>Spice is great Thai food, love the inexpensive appetizers.</text>
        <aspectTerms>
            <aspectTerm term="Thai food" polarity="positive" from="15" to="24"/>
            <aspectTerm term="appetizers" polarity="positive" from="47" to="57"/>
        </aspectTerms>
        <aspectCategories>
            <aspectCategory category="food" polarity="positive"/>
            <aspectCategory category="price" polarity="positive"/>
        </aspectCategories>
    </sentence>
    <sentence id="1791">
        <text>Read all the other review, they'll confirm it.</text>
        <aspectCategories>
            <aspectCategory category="anecdotes/miscellaneous" polarity="neutral"/>
        </aspectCategories>
    </sentence>
    <sentence id="1044">
        <text>Even after they overcharged me the last time I was there.</text>
        <aspectCategories>
            <aspectCategory category="service" polarity="negative"/>
        </aspectCategories>
    </sentence>
    <sentence id="925">
        <text>The service was attentive.</text>
        <aspectTerms>
            <aspectTerm term="service" polarity="positive" from="4" to="11"/>
        </aspectTerms>
        <aspectCategories>
            <aspectCategory category="service" polarity="positive"/>
        </aspectCategories>
    </sentence>
    <sentence id="1828">
        <text>He not only makes his own homemade mozzarella, but every pie is ultra fresh.</text>
        <aspectTerms>
            <aspectTerm term="mozzarella" polarity="positive" from="35" to="45"/>
            <aspectTerm term="pie" polarity="positive" from="57" to="60"/>
        </aspectTerms>
        <aspectCategories>
            <aspectCategory category="food" polarity="positive"/>
        </aspectCategories>
    </sentence>
    <sentence id="2363">
        <text>Fish was overdone.</text>
        <aspectTerms>
            <aspectTerm term="Fish" polarity="negative" from="0" to="4"/>
        </aspectTerms>
        <aspectCategories>
            <aspectCategory category="food" polarity="negative"/>
        </aspectCategories>
    </sentence>
    <sentence id="327">
        <text>Great idea and base for restaurant, but work on the details, people who think this was good need to go back to the shore towns and rethink what it should have tasted like.</text>
        <aspectCategories>
            <aspectCategory category="anecdotes/miscellaneous" polarity="conflict"/>
        </aspectCategories>
    </sentence>
    <sentence id="2831">
        <text>When you're sitting in their main dining room (which has a spectacular, hand-painted high ceiling) you'd never know there was a world outside.</text>
        <aspectTerms>
            <aspectTerm term="main dining room" polarity="positive" from="29" to="45"/>
            <aspectTerm term="ceiling" polarity="positive" from="90" to="97"/>
        </aspectTerms>
        <aspectCategories>
            <aspectCategory category="ambience" polarity="positive"/>
        </aspectCategories>
    </sentence>
    <sentence id="2479">
        <text>We visited Bread Bar during January restaurant week and were so pleased with the menu selections and service.</text>
        <aspectTerms>
            <aspectTerm term="menu selections" polarity="positive" from="81" to="96"/>
            <aspectTerm term="service" polarity="positive" from="101" to="108"/>
        </aspectTerms>
        <aspectCategories>
            <aspectCategory category="food" polarity="positive"/>
            <aspectCategory category="service" polarity="positive"/>
        </aspectCategories>
    </sentence>
    <sentence id="1374">
        <text>I have been twice to this restaurant.</text>
        <aspectCategories>
            <aspectCategory category="anecdotes/miscellaneous" polarity="neutral"/>
        </aspectCategories>
    </sentence>
    <sentence id="985">
        <text>also make sure you pay attention to the music being piped in - quite a weird selection.</text>
        <aspectTerms>
            <aspectTerm term="music" polarity="neutral" from="40" to="45"/>
        </aspectTerms>
        <aspectCategories>
            <aspectCategory category="ambience" polarity="neutral"/>
        </aspectCategories>
    </sentence>
    <sentence id="3061">
        <text>You could get a much better dining experience for the same amount of money in a lot of other French Bistros.</text>
        <aspectCategories>
            <aspectCategory category="anecdotes/miscellaneous" polarity="negative"/>
        </aspectCategories>
    </sentence>
    <sentence id="1843">
        <text>The establishment scores big points in presentation and style.</text>
        <aspectTerms>
            <aspectTerm term="establishment" polarity="positive" from="4" to="17"/>
        </aspectTerms>
        <aspectCategories>
            <aspectCategory category="ambience" polarity="positive"/>
        </aspectCategories>
    </sentence>
    <sentence id="2102">
        <text>The rest of the dim sum, though pricey by Chinatown standards, is worth it.</text>
        <aspectTerms>
            <aspectTerm term="dim sum" polarity="conflict" from="16" to="23"/>
        </aspectTerms>
        <aspectCategories>
            <aspectCategory category="food" polarity="positive"/>
            <aspectCategory category="price" polarity="negative"/>
        </aspectCategories>
    </sentence>
    <sentence id="2149">
        <text>Good food.</text>
        <aspectTerms>
            <aspectTerm term="food" polarity="positive" from="5" to="9"/>
        </aspectTerms>
        <aspectCategories>
            <aspectCategory category="food" polarity="positive"/>
        </aspectCategories>
    </sentence>
    <sentence id="964">
        <text>The wait staff is very friendly, if not overly efficient.</text>
        <aspectTerms>
            <aspectTerm term="wait staff" polarity="positive" from="4" to="14"/>
        </aspectTerms>
        <aspectCategories>
            <aspectCategory category="service" polarity="positive"/>
        </aspectCategories>
    </sentence>
    <sentence id="748">
        <text>Surprisingly nothing could be further from the truth.</text>
        <aspectCategories>
            <aspectCategory category="anecdotes/miscellaneous" polarity="positive"/>
        </aspectCategories>
    </sentence>
    <sentence id="766">
        <text>The dim sum however was very good.</text>
        <aspectTerms>
            <aspectTerm term="dim sum" polarity="positive" from="4" to="11"/>
        </aspectTerms>
        <aspectCategories>
            <aspectCategory category="food" polarity="positive"/>
        </aspectCategories>
    </sentence>
    <sentence id="2674">
        <text>It's better than being on the roof of Sutton Place with 19 year old interns jabbing you in the ribs all night.</text>
        <aspectCategories>
            <aspectCategory category="anecdotes/miscellaneous" polarity="positive"/>
        </aspectCategories>
    </sentence>
    <sentence id="2501">
        <text>Service has always been friendly and efficient.</text>
        <aspectTerms>
            <aspectTerm term="Service" polarity="positive" from="0" to="7"/>
        </aspectTerms>
        <aspectCategories>
            <aspectCategory category="service" polarity="positive"/>
        </aspectCategories>
    </sentence>
    <sentence id="2222">
        <text>Went there and had a combination of different seafood dishes and appetizers.</text>
        <aspectTerms>
            <aspectTerm term="seafood dishes" polarity="neutral" from="46" to="60"/>
            <aspectTerm term="appetizers" polarity="neutral" from="65" to="75"/>
        </aspectTerms>
        <aspectCategories>
            <aspectCategory category="food" polarity="neutral"/>
        </aspectCategories>
    </sentence>
    <sentence id="2786">
        <text>Its a great place for a casual date or to entertain clients for lunch.</text>
        <aspectTerms>
            <aspectTerm term="lunch" polarity="neutral" from="64" to="69"/>
        </aspectTerms>
        <aspectCategories>
            <aspectCategory category="anecdotes/miscellaneous" polarity="positive"/>
        </aspectCategories>
    </sentence>
    <sentence id="773">
        <text>All we received was an apology as we left to see our show without dinner.</text>
        <aspectTerms>
            <aspectTerm term="dinner" polarity="neutral" from="66" to="72"/>
        </aspectTerms>
        <aspectCategories>
            <aspectCategory category="service" polarity="negative"/>
        </aspectCategories>
    </sentence>
    <sentence id="368">
        <text>The table next to us asked if he crushed the grapes himself when their long overdue bottle of wine finally arrived.</text>
        <aspectTerms>
            <aspectTerm term="bottle of wine" polarity="neutral" from="84" to="98"/>
            <aspectTerm term="grapes" polarity="neutral" from="45" to="51"/>
        </aspectTerms>
        <aspectCategories>
            <aspectCategory category="service" polarity="negative"/>
        </aspectCategories>
    </sentence>
    <sentence id="994">
        <text>Prices are very good.</text>
        <aspectTerms>
            <aspectTerm term="Prices" polarity="positive" from="0" to="6"/>
        </aspectTerms>
        <aspectCategories>
            <aspectCategory category="price" polarity="positive"/>
        </aspectCategories>
    </sentence>
    <sentence id="366">
        <text>We could not catch our waiter's eye, and he ignored us.</text>
        <aspectTerms>
            <aspectTerm term="waiter" polarity="negative" from="23" to="29"/>
        </aspectTerms>
        <aspectCategories>
            <aspectCategory category="service" polarity="negative"/>
        </aspectCategories>
    </sentence>
    <sentence id="3075">
        <text>Fantastic place.</text>
        <aspectCategories>
            <aspectCategory category="anecdotes/miscellaneous" polarity="positive"/>
        </aspectCategories>
    </sentence>
    <sentence id="1270">
        <text>Plain and simple it's bad thai food.</text>
        <aspectTerms>
            <aspectTerm term="thai food" polarity="negative" from="26" to="35"/>
        </aspectTerms>
        <aspectCategories>
            <aspectCategory category="food" polarity="negative"/>
        </aspectCategories>
    </sentence>
    <sentence id="3664">
        <text>Definitely not a restaurant to skip!</text>
        <aspectCategories>
            <aspectCategory category="anecdotes/miscellaneous" polarity="positive"/>
        </aspectCategories>
    </sentence>
    <sentence id="3128">
        <text>They refuse to seat parties of 3 or more on weekends.</text>
        <aspectCategories>
            <aspectCategory category="service" polarity="negative"/>
        </aspectCategories>
    </sentence>
    <sentence id="2097">
        <text>Usually 3 vs. 4 items per dish.</text>
        <aspectTerms>
            <aspectTerm term="dish" polarity="neutral" from="26" to="30"/>
        </aspectTerms>
        <aspectCategories>
            <aspectCategory category="food" polarity="neutral"/>
        </aspectCategories>
    </sentence>
    <sentence id="1705">
        <text>While certain staples are excellent (the burger, some of the pastas), the food is not really the point.</text>
        <aspectTerms>
            <aspectTerm term="burger" polarity="positive" from="41" to="47"/>
            <aspectTerm term="pastas" polarity="positive" from="61" to="67"/>
            <aspectTerm term="food" polarity="neutral" from="74" to="78"/>
            <aspectTerm term="staples" polarity="positive" from="14" to="21"/>
        </aspectTerms>
        <aspectCategories>
            <aspectCategory category="food" polarity="conflict"/>
        </aspectCategories>
    </sentence>
    <sentence id="3145">
        <text>The Dim Sum was so-so, but not spectacular.</text>
        <aspectTerms>
            <aspectTerm term="Dim Sum" polarity="neutral" from="4" to="11"/>
        </aspectTerms>
        <aspectCategories>
            <aspectCategory category="food" polarity="neutral"/>
        </aspectCategories>
    </sentence>
    <sentence id="790">
        <text>The food was so-so.</text>
        <aspectTerms>
            <aspectTerm term="food" polarity="neutral" from="4" to="8"/>
        </aspectTerms>
        <aspectCategories>
            <aspectCategory category="food" polarity="neutral"/>
        </aspectCategories>
    </sentence>
    <sentence id="9">
        <text>The waitress, seems to be more concerned of looking good than actually waitressing.</text>
        <aspectTerms>
            <aspectTerm term="waitress" polarity="negative" from="4" to="12"/>
        </aspectTerms>
        <aspectCategories>
            <aspectCategory category="service" polarity="negative"/>
        </aspectCategories>
    </sentence>
    <sentence id="3085">
        <text>The place is larger than most and features adequate seating unlike most joints, and has a bar which deserves a mention.</text>
        <aspectTerms>
            <aspectTerm term="seating" polarity="positive" from="52" to="59"/>
            <aspectTerm term="bar" polarity="positive" from="90" to="93"/>
            <aspectTerm term="place" polarity="positive" from="4" to="9"/>
        </aspectTerms>
        <aspectCategories>
            <aspectCategory category="ambience" polarity="positive"/>
        </aspectCategories>
    </sentence>
    <sentence id="1448">
        <text>What a ripoff!</text>
        <aspectCategories>
            <aspectCategory category="price" polarity="negative"/>
        </aspectCategories>
    </sentence>
    <sentence id="1933">
        <text>Threw my fiance's surprise 30th birthday dinner here couldn't be happier.</text>
        <aspectTerms>
            <aspectTerm term="dinner" polarity="neutral" from="41" to="47"/>
        </aspectTerms>
        <aspectCategories>
            <aspectCategory category="anecdotes/miscellaneous" polarity="positive"/>
        </aspectCategories>
    </sentence>
    <sentence id="1661">
        <text>You can do it here.</text>
        <aspectCategories>
            <aspectCategory category="anecdotes/miscellaneous" polarity="neutral"/>
        </aspectCategories>
    </sentence>
    <sentence id="1817">
        <text>Food-awesome.</text>
        <aspectTerms>
            <aspectTerm term="Food" polarity="positive" from="0" to="4"/>
        </aspectTerms>
        <aspectCategories>
            <aspectCategory category="food" polarity="positive"/>
        </aspectCategories>
    </sentence>
    <sentence id="2512">
        <text>good music, great food, speedy service affordable prices.</text>
        <aspectTerms>
            <aspectTerm term="music" polarity="positive" from="5" to="10"/>
            <aspectTerm term="food" polarity="positive" from="18" to="22"/>
            <aspectTerm term="service" polarity="positive" from="31" to="38"/>
            <aspectTerm term="prices" polarity="positive" from="50" to="56"/>
        </aspectTerms>
        <aspectCategories>
            <aspectCategory category="food" polarity="positive"/>
            <aspectCategory category="service" polarity="positive"/>
            <aspectCategory category="ambience" polarity="positive"/>
            <aspectCategory category="price" polarity="positive"/>
        </aspectCategories>
    </sentence>
    <sentence id="1749">
        <text>There was a small wait, but shorter than I expected.</text>
        <aspectTerms>
            <aspectTerm term="wait" polarity="conflict" from="18" to="22"/>
        </aspectTerms>
        <aspectCategories>
            <aspectCategory category="anecdotes/miscellaneous" polarity="conflict"/>
        </aspectCategories>
    </sentence>
    <sentence id="3441">
        <text>The lobster sandwich is $24 and although it was good it was not nearly enough to warrant that price.</text>
        <aspectTerms>
            <aspectTerm term="lobster sandwich" polarity="conflict" from="4" to="20"/>
            <aspectTerm term="price" polarity="negative" from="94" to="99"/>
        </aspectTerms>
        <aspectCategories>
            <aspectCategory category="price" polarity="negative"/>
            <aspectCategory category="food" polarity="conflict"/>
        </aspectCategories>
    </sentence>
    <sentence id="3260">
        <text>May, the owner always has a smile on her and will warmly greet you.</text>
        <aspectTerms>
            <aspectTerm term="owner" polarity="positive" from="9" to="14"/>
        </aspectTerms>
        <aspectCategories>
            <aspectCategory category="service" polarity="positive"/>
        </aspectCategories>
    </sentence>
    <sentence id="2910">
        <text>I've lived in NY for 5 years and this place has it all.</text>
        <aspectCategories>
            <aspectCategory category="anecdotes/miscellaneous" polarity="positive"/>
        </aspectCategories>
    </sentence>
    <sentence id="76">
        <text>I just read Mocaramel's review and felt compelled to respond.</text>
        <aspectCategories>
            <aspectCategory category="anecdotes/miscellaneous" polarity="neutral"/>
        </aspectCategories>
    </sentence>
    <sentence id="1971">
        <text>The sides were ok and incredibly salty.</text>
        <aspectTerms>
            <aspectTerm term="sides" polarity="negative" from="4" to="9"/>
        </aspectTerms>
        <aspectCategories>
            <aspectCategory category="food" polarity="negative"/>
        </aspectCategories>
    </sentence>
    <sentence id="1286">
        <text>It hits the spot every time</text>
        <aspectCategories>
            <aspectCategory category="anecdotes/miscellaneous" polarity="positive"/>
        </aspectCategories>
    </sentence>
    <sentence id="797">
        <text>For some reason, all the seafood on the menu was unavailable except for the Salmon.</text>
        <aspectTerms>
            <aspectTerm term="seafood" polarity="negative" from="25" to="32"/>
            <aspectTerm term="menu" polarity="negative" from="40" to="44"/>
            <aspectTerm term="Salmon" polarity="neutral" from="76" to="82"/>
        </aspectTerms>
        <aspectCategories>
            <aspectCategory category="food" polarity="negative"/>
        </aspectCategories>
    </sentence>
    <sentence id="2315">
        <text>Not a large place, but it's cute and cozy.</text>
        <aspectTerms>
            <aspectTerm term="place" polarity="conflict" from="12" to="17"/>
        </aspectTerms>
        <aspectCategories>
            <aspectCategory category="ambience" polarity="conflict"/>
        </aspectCategories>
    </sentence>
    <sentence id="344">
        <text>Don't be fooled by crowds of people.</text>
        <aspectCategories>
            <aspectCategory category="anecdotes/miscellaneous" polarity="negative"/>
        </aspectCategories>
    </sentence>
    <sentence id="1990">
        <text>and there's no way out.</text>
        <aspectCategories>
            <aspectCategory category="anecdotes/miscellaneous" polarity="neutral"/>
        </aspectCategories>
    </sentence>
    <sentence id="2900">
        <text>The beverages were excellent, and the dessert was good.</text>
        <aspectTerms>
            <aspectTerm term="beverages" polarity="positive" from="4" to="13"/>
            <aspectTerm term="dessert" polarity="positive" from="38" to="45"/>
        </aspectTerms>
        <aspectCategories>
            <aspectCategory category="food" polarity="positive"/>
        </aspectCategories>
    </sentence>
    <sentence id="3122">
        <text>The hostess and the waitress were incredibly rude and did everything they could to rush us out.</text>
        <aspectTerms>
            <aspectTerm term="hostess" polarity="negative" from="4" to="11"/>
            <aspectTerm term="waitress" polarity="negative" from="20" to="28"/>
        </aspectTerms>
        <aspectCategories>
            <aspectCategory category="service" polarity="negative"/>
        </aspectCategories>
    </sentence>
    <sentence id="719">
        <text>Next time, we wouldn't dare ordering anything else other than some simple Asian appetizers and drinks.</text>
        <aspectTerms>
            <aspectTerm term="Asian appetizers" polarity="positive" from="74" to="90"/>
            <aspectTerm term="drinks" polarity="positive" from="95" to="101"/>
        </aspectTerms>
        <aspectCategories>
            <aspectCategory category="food" polarity="conflict"/>
        </aspectCategories>
    </sentence>
    <sentence id="3669">
        <text>Please if your thinking about it go, and stay the wait you won't be disappointed.</text>
        <aspectTerms>
            <aspectTerm term="wait" polarity="negative" from="50" to="54"/>
        </aspectTerms>
        <aspectCategories>
            <aspectCategory category="anecdotes/miscellaneous" polarity="conflict"/>
        </aspectCategories>
    </sentence>
    <sentence id="3295">
        <text>I must say the view of NYC is so beautiful!</text>
        <aspectTerms>
            <aspectTerm term="view" polarity="positive" from="15" to="19"/>
        </aspectTerms>
        <aspectCategories>
            <aspectCategory category="ambience" polarity="positive"/>
        </aspectCategories>
    </sentence>
    <sentence id="1130">
        <text>If you'd like to have a nice light meal with an asian accent, Long Tan is a good place on the slope.</text>
        <aspectTerms>
            <aspectTerm term="meal" polarity="positive" from="35" to="39"/>
        </aspectTerms>
        <aspectCategories>
            <aspectCategory category="food" polarity="positive"/>
        </aspectCategories>
    </sentence>
    <sentence id="2896">
        <text>When going out for a nice dinner, I like a nice ambiance as well as very good food.</text>
        <aspectTerms>
            <aspectTerm term="dinner" polarity="positive" from="26" to="32"/>
            <aspectTerm term="ambiance" polarity="positive" from="48" to="56"/>
            <aspectTerm term="food" polarity="positive" from="78" to="82"/>
        </aspectTerms>
        <aspectCategories>
            <aspectCategory category="anecdotes/miscellaneous" polarity="neutral"/>
        </aspectCategories>
    </sentence>
    <sentence id="2299">
        <text>For all you lazy folks that don't want to come to Alphabet City, I say, good - stay out.</text>
        <aspectCategories>
            <aspectCategory category="anecdotes/miscellaneous" polarity="neutral"/>
        </aspectCategories>
    </sentence>
    <sentence id="1652">
        <text>Otherwise, this place has great service and prices and a nice friendly atmosphere.</text>
        <aspectTerms>
            <aspectTerm term="service" polarity="positive" from="32" to="39"/>
            <aspectTerm term="prices" polarity="positive" from="44" to="50"/>
            <aspectTerm term="atmosphere" polarity="positive" from="71" to="81"/>
        </aspectTerms>
        <aspectCategories>
            <aspectCategory category="service" polarity="positive"/>
            <aspectCategory category="ambience" polarity="positive"/>
            <aspectCategory category="price" polarity="positive"/>
        </aspectCategories>
    </sentence>
    <sentence id="2128">
        <text>Highly recommend this as great value for excellent sushi and service.</text>
        <aspectTerms>
            <aspectTerm term="sushi" polarity="positive" from="51" to="56"/>
            <aspectTerm term="service" polarity="positive" from="61" to="68"/>
            <aspectTerm term="value" polarity="positive" from="31" to="36"/>
        </aspectTerms>
        <aspectCategories>
            <aspectCategory category="food" polarity="positive"/>
            <aspectCategory category="service" polarity="positive"/>
            <aspectCategory category="price" polarity="positive"/>
        </aspectCategories>
    </sentence>
    <sentence id="2835">
        <text>This place would be so much better served by being run by a group that actually understands customer service.</text>
        <aspectTerms>
            <aspectTerm term="service" polarity="negative" from="101" to="108"/>
            <aspectTerm term="served" polarity="negative" from="35" to="41"/>
        </aspectTerms>
        <aspectCategories>
            <aspectCategory category="service" polarity="negative"/>
        </aspectCategories>
    </sentence>
    <sentence id="778">
        <text>A++   The service was good to excellent along with the attitude.</text>
        <aspectTerms>
            <aspectTerm term="service" polarity="positive" from="10" to="17"/>
            <aspectTerm term="attitude" polarity="positive" from="55" to="63"/>
        </aspectTerms>
        <aspectCategories>
            <aspectCategory category="service" polarity="positive"/>
        </aspectCategories>
    </sentence>
    <sentence id="3029">
        <text>This is my fourth try over a two year period, and I'm done.</text>
        <aspectCategories>
            <aspectCategory category="anecdotes/miscellaneous" polarity="negative"/>
        </aspectCategories>
    </sentence>
    <sentence id="1672">
        <text>The food is awesome - definitely try the striped bass.</text>
        <aspectTerms>
            <aspectTerm term="food" polarity="positive" from="4" to="8"/>
            <aspectTerm term="striped bass" polarity="positive" from="41" to="53"/>
        </aspectTerms>
        <aspectCategories>
            <aspectCategory category="food" polarity="positive"/>
        </aspectCategories>
    </sentence>
    <sentence id="1125">
        <text>The music does get a little loud at times, but it just made me want to lean closer to my beautiful wife, and as I did, I got a whiff of corriander.</text>
        <aspectTerms>
            <aspectTerm term="music" polarity="conflict" from="4" to="9"/>
            <aspectTerm term="corriander" polarity="neutral" from="136" to="146"/>
        </aspectTerms>
        <aspectCategories>
            <aspectCategory category="ambience" polarity="conflict"/>
        </aspectCategories>
    </sentence>
    <sentence id="3694">
        <text>black white shakes came out good also.</text>
        <aspectTerms>
            <aspectTerm term="black white shakes" polarity="positive" from="0" to="18"/>
        </aspectTerms>
        <aspectCategories>
            <aspectCategory category="food" polarity="positive"/>
        </aspectCategories>
    </sentence>
    <sentence id="2721">
        <text>It's simply the best meal in NYC.</text>
        <aspectTerms>
            <aspectTerm term="meal" polarity="positive" from="21" to="25"/>
        </aspectTerms>
        <aspectCategories>
            <aspectCategory category="anecdotes/miscellaneous" polarity="positive"/>
        </aspectCategories>
    </sentence>
    <sentence id="884">
        <text>Probably would not go again...</text>
        <aspectCategories>
            <aspectCategory category="anecdotes/miscellaneous" polarity="negative"/>
        </aspectCategories>
    </sentence>
    <sentence id="954">
        <text>After passing by this restaurant for sometime I finally decided to go in and have dinner.</text>
        <aspectTerms>
            <aspectTerm term="dinner" polarity="neutral" from="82" to="88"/>
        </aspectTerms>
        <aspectCategories>
            <aspectCategory category="anecdotes/miscellaneous" polarity="neutral"/>
        </aspectCategories>
    </sentence>
    <sentence id="2452">
        <text>The seating was if they were trying to get the maximum amount of people into the restaurant, so be nice to your neighbor when you dine here.</text>
        <aspectTerms>
            <aspectTerm term="seating" polarity="negative" from="4" to="11"/>
        </aspectTerms>
        <aspectCategories>
            <aspectCategory category="ambience" polarity="negative"/>
        </aspectCategories>
    </sentence>
    <sentence id="1250">
        <text>I ordered the chu chu curry and my friend ordered the pad thai chicken.</text>
        <aspectTerms>
            <aspectTerm term="chu chu curry" polarity="neutral" from="14" to="27"/>
            <aspectTerm term="pad thai chicken" polarity="neutral" from="54" to="70"/>
        </aspectTerms>
        <aspectCategories>
            <aspectCategory category="food" polarity="neutral"/>
        </aspectCategories>
    </sentence>
    <sentence id="3234">
        <text>We go on Mondays for the prix fixe and our experience with the food has been comparable to Blue Ribbon.</text>
        <aspectTerms>
            <aspectTerm term="food" polarity="neutral" from="63" to="67"/>
            <aspectTerm term="prix fixe" polarity="neutral" from="25" to="34"/>
        </aspectTerms>
        <aspectCategories>
            <aspectCategory category="food" polarity="neutral"/>
        </aspectCategories>
    </sentence>
    <sentence id="2494">
        <text>Tuk Tuk is my second favorite neighborhood Thai place (the first being Joya).</text>
        <aspectCategories>
            <aspectCategory category="anecdotes/miscellaneous" polarity="positive"/>
        </aspectCategories>
    </sentence>
    <sentence id="1533">
        <text>However, they've got the most amazing pastrami and the soups hit the spot.</text>
        <aspectTerms>
            <aspectTerm term="pastrami" polarity="positive" from="38" to="46"/>
            <aspectTerm term="soups" polarity="positive" from="55" to="60"/>
        </aspectTerms>
        <aspectCategories>
            <aspectCategory category="food" polarity="positive"/>
        </aspectCategories>
    </sentence>
    <sentence id="1055">
        <text>Great bagels made the old-fashioned way.</text>
        <aspectTerms>
            <aspectTerm term="bagels" polarity="positive" from="6" to="12"/>
        </aspectTerms>
        <aspectCategories>
            <aspectCategory category="food" polarity="positive"/>
        </aspectCategories>
    </sentence>
    <sentence id="1784">
        <text>This is some really good, inexpensive sushi.</text>
        <aspectTerms>
            <aspectTerm term="sushi" polarity="positive" from="38" to="43"/>
        </aspectTerms>
        <aspectCategories>
            <aspectCategory category="food" polarity="positive"/>
            <aspectCategory category="price" polarity="positive"/>
        </aspectCategories>
    </sentence>
    <sentence id="2178">
        <text>my personal favorite is an everything bagel with lox spread, but all the bagles are unbeliavably good.</text>
        <aspectTerms>
            <aspectTerm term="bagel with lox spread" polarity="positive" from="38" to="59"/>
            <aspectTerm term="bagles" polarity="positive" from="73" to="79"/>
        </aspectTerms>
        <aspectCategories>
            <aspectCategory category="food" polarity="positive"/>
        </aspectCategories>
    </sentence>
    <sentence id="1689">
        <text>I wouldn't even have complained at all if the food at least tasted good but the quality of food was crappy, too.</text>
        <aspectTerms>
            <aspectTerm term="food" polarity="negative" from="46" to="50"/>
            <aspectTerm term="quality of food" polarity="negative" from="80" to="95"/>
        </aspectTerms>
        <aspectCategories>
            <aspectCategory category="food" polarity="negative"/>
        </aspectCategories>
    </sentence>
    <sentence id="771">
        <text>For the next hour and a half we stood in the crowded lobby area of this touristy restaurant listening to all types of explanations of why we were not being seated.</text>
        <aspectTerms>
            <aspectTerm term="lobby area" polarity="negative" from="53" to="63"/>
            <aspectTerm term="seated" polarity="negative" from="156" to="162"/>
        </aspectTerms>
        <aspectCategories>
            <aspectCategory category="service" polarity="negative"/>
        </aspectCategories>
    </sentence>
    <sentence id="3370">
        <text>The pizza is delicious and the proprietor is one of the nicest in NYC.</text>
        <aspectTerms>
            <aspectTerm term="pizza" polarity="positive" from="4" to="9"/>
            <aspectTerm term="proprietor" polarity="positive" from="31" to="41"/>
        </aspectTerms>
        <aspectCategories>
            <aspectCategory category="food" polarity="positive"/>
            <aspectCategory category="service" polarity="positive"/>
        </aspectCategories>
    </sentence>
    <sentence id="823">
        <text>Also good for client lunch meetings, esp.</text>
        <aspectTerms>
            <aspectTerm term="lunch meetings" polarity="neutral" from="21" to="35"/>
        </aspectTerms>
        <aspectCategories>
            <aspectCategory category="anecdotes/miscellaneous" polarity="positive"/>
        </aspectCategories>
    </sentence>
    <sentence id="1988">
        <text>For $600 ( the most we have ever paid) not even waving a magic wand will ever get us back for a repeat performance.</text>
        <aspectCategories>
            <aspectCategory category="price" polarity="negative"/>
        </aspectCategories>
    </sentence>
    <sentence id="3535">
        <text>The decor is dark, cool and soothing, while the food's presentation is spectacular, considering the low prices.</text>
        <aspectTerms>
            <aspectTerm term="decor" polarity="positive" from="4" to="9"/>
            <aspectTerm term="prices" polarity="positive" from="104" to="110"/>
            <aspectTerm term="food's presentation" polarity="positive" from="48" to="67"/>
        </aspectTerms>
        <aspectCategories>
            <aspectCategory category="ambience" polarity="positive"/>
            <aspectCategory category="price" polarity="positive"/>
            <aspectCategory category="food" polarity="positive"/>
        </aspectCategories>
    </sentence>
    <sentence id="2449">
        <text>The Waitstaff were very nice and suggested swordfish for my husband he enjoyed his meal.</text>
        <aspectTerms>
            <aspectTerm term="Waitstaff" polarity="positive" from="4" to="13"/>
            <aspectTerm term="swordfish" polarity="positive" from="43" to="52"/>
            <aspectTerm term="meal" polarity="positive" from="83" to="87"/>
        </aspectTerms>
        <aspectCategories>
            <aspectCategory category="food" polarity="positive"/>
            <aspectCategory category="service" polarity="positive"/>
        </aspectCategories>
    </sentence>
    <sentence id="993">
        <text>The setting is casual and romantic.</text>
        <aspectTerms>
            <aspectTerm term="setting" polarity="positive" from="4" to="11"/>
        </aspectTerms>
        <aspectCategories>
            <aspectCategory category="ambience" polarity="positive"/>
        </aspectCategories>
    </sentence>
    <sentence id="3598">
        <text>IT WAS HORRIBLE.</text>
        <aspectCategories>
            <aspectCategory category="anecdotes/miscellaneous" polarity="negative"/>
        </aspectCategories>
    </sentence>
    <sentence id="2840">
        <text>Terrible, terrible management - deserves to be shut-down.</text>
        <aspectTerms>
            <aspectTerm term="management" polarity="negative" from="19" to="29"/>
        </aspectTerms>
        <aspectCategories>
            <aspectCategory category="service" polarity="negative"/>
        </aspectCategories>
    </sentence>
    <sentence id="1034">
        <text>Great friendly service, Fast seating, Fast Delivery, Excellent sushi.</text>
        <aspectTerms>
            <aspectTerm term="service" polarity="positive" from="15" to="22"/>
            <aspectTerm term="seating" polarity="positive" from="29" to="36"/>
            <aspectTerm term="Delivery" polarity="positive" from="43" to="51"/>
            <aspectTerm term="sushi" polarity="positive" from="63" to="68"/>
        </aspectTerms>
        <aspectCategories>
            <aspectCategory category="food" polarity="positive"/>
            <aspectCategory category="service" polarity="positive"/>
        </aspectCategories>
    </sentence>
    <sentence id="2709">
        <text>The desserts are more appealing then stuffy overpriced French restaurants.</text>
        <aspectTerms>
            <aspectTerm term="desserts" polarity="positive" from="4" to="12"/>
        </aspectTerms>
        <aspectCategories>
            <aspectCategory category="food" polarity="positive"/>
        </aspectCategories>
    </sentence>
    <sentence id="2734">
        <text>The Italian food has flavor (that can be sort of surprising on the UES), and the service turns from a nightmare to attentive,they sort of remind me of the NY Yankees of the late 90's, no matter how bad it look, you knew that there was a rally just around the corner...</text>
        <aspectTerms>
            <aspectTerm term="Italian food" polarity="positive" from="4" to="16"/>
            <aspectTerm term="service" polarity="conflict" from="81" to="88"/>
        </aspectTerms>
        <aspectCategories>
            <aspectCategory category="food" polarity="positive"/>
            <aspectCategory category="service" polarity="conflict"/>
        </aspectCategories>
    </sentence>
    <sentence id="174">
        <text>As many other reviewers noticed, your order is often slow to arrive - this is particularly true in the evening but is not a problem during lunch time.</text>
        <aspectCategories>
            <aspectCategory category="service" polarity="conflict"/>
        </aspectCategories>
    </sentence>
    <sentence id="3654">
        <text>I found the food to be outstanding, particulary the salmon dish I had.</text>
        <aspectTerms>
            <aspectTerm term="food" polarity="positive" from="12" to="16"/>
            <aspectTerm term="salmon dish" polarity="positive" from="52" to="63"/>
        </aspectTerms>
        <aspectCategories>
            <aspectCategory category="food" polarity="positive"/>
        </aspectCategories>
    </sentence>
    <sentence id="1049">
        <text>Mizu is home to creative and unique rolls not to found anywhere else.</text>
        <aspectTerms>
            <aspectTerm term="rolls" polarity="positive" from="36" to="41"/>
        </aspectTerms>
        <aspectCategories>
            <aspectCategory category="food" polarity="positive"/>
        </aspectCategories>
    </sentence>
    <sentence id="2515">
        <text>The New York Times has reviewed this place three times already, you know it's going to be good.</text>
        <aspectCategories>
            <aspectCategory category="anecdotes/miscellaneous" polarity="positive"/>
        </aspectCategories>
    </sentence>
    <sentence id="3320">
        <text>Baluchi's has solid food and a nice decor at reasonable prices.</text>
        <aspectTerms>
            <aspectTerm term="food" polarity="positive" from="20" to="24"/>
            <aspectTerm term="decor" polarity="positive" from="36" to="41"/>
            <aspectTerm term="prices" polarity="positive" from="56" to="62"/>
        </aspectTerms>
        <aspectCategories>
            <aspectCategory category="food" polarity="positive"/>
            <aspectCategory category="ambience" polarity="positive"/>
            <aspectCategory category="price" polarity="positive"/>
        </aspectCategories>
    </sentence>
    <sentence id="102">
        <text>Emilio, the owner, is often sitting in the front table greeting guests as they come and go.</text>
        <aspectTerms>
            <aspectTerm term="owner" polarity="positive" from="12" to="17"/>
        </aspectTerms>
        <aspectCategories>
            <aspectCategory category="service" polarity="positive"/>
        </aspectCategories>
    </sentence>
    <sentence id="2397">
        <text>I have been to spice three times- twice during lunch and once at dinner.</text>
        <aspectTerms>
            <aspectTerm term="lunch" polarity="neutral" from="47" to="52"/>
            <aspectTerm term="dinner" polarity="neutral" from="65" to="71"/>
        </aspectTerms>
        <aspectCategories>
            <aspectCategory category="anecdotes/miscellaneous" polarity="neutral"/>
        </aspectCategories>
    </sentence>
    <sentence id="511">
        <text>Moules were excellent, lobster ravioli was VERY salty!</text>
        <aspectTerms>
            <aspectTerm term="Moules" polarity="positive" from="0" to="6"/>
            <aspectTerm term="lobster ravioli" polarity="negative" from="23" to="38"/>
        </aspectTerms>
        <aspectCategories>
            <aspectCategory category="food" polarity="conflict"/>
        </aspectCategories>
    </sentence>
    <sentence id="1203">
        <text>I came to this restaurant expecting to be surprised but left bored and overcharged.</text>
        <aspectCategories>
            <aspectCategory category="anecdotes/miscellaneous" polarity="negative"/>
            <aspectCategory category="price" polarity="negative"/>
        </aspectCategories>
    </sentence>
    <sentence id="1077">
        <text>A cheap eat for NYC, but not for dosa.</text>
        <aspectTerms>
            <aspectTerm term="dosa" polarity="negative" from="33" to="37"/>
            <aspectTerm term="eat" polarity="positive" from="8" to="11"/>
        </aspectTerms>
        <aspectCategories>
            <aspectCategory category="price" polarity="conflict"/>
        </aspectCategories>
    </sentence>
    <sentence id="133">
        <text>The atmosphere is noisy and the waiters are literally walking around doing things as fast as they can.</text>
        <aspectTerms>
            <aspectTerm term="atmosphere" polarity="negative" from="4" to="14"/>
            <aspectTerm term="waiters" polarity="conflict" from="32" to="39"/>
        </aspectTerms>
        <aspectCategories>
            <aspectCategory category="service" polarity="conflict"/>
            <aspectCategory category="ambience" polarity="negative"/>
        </aspectCategories>
    </sentence>
    <sentence id="3230">
        <text>The seafood is amazing, there's a good wine list, and the ever-changing menu always offers some great surprises.</text>
        <aspectTerms>
            <aspectTerm term="seafood" polarity="positive" from="4" to="11"/>
            <aspectTerm term="wine list" polarity="positive" from="39" to="48"/>
            <aspectTerm term="menu" polarity="positive" from="72" to="76"/>
        </aspectTerms>
        <aspectCategories>
            <aspectCategory category="food" polarity="positive"/>
        </aspectCategories>
    </sentence>
    <sentence id="2905">
        <text>i don't usually order wine with indian so i can't comment on their wine list or their wines.</text>
        <aspectTerms>
            <aspectTerm term="wine" polarity="neutral" from="22" to="26"/>
            <aspectTerm term="indian" polarity="neutral" from="32" to="38"/>
            <aspectTerm term="wine list" polarity="neutral" from="67" to="76"/>
            <aspectTerm term="wines" polarity="neutral" from="86" to="91"/>
        </aspectTerms>
        <aspectCategories>
            <aspectCategory category="food" polarity="neutral"/>
        </aspectCategories>
    </sentence>
    <sentence id="491">
        <text>Pastrami or corned beef are juicy and piled high (ask for extra rye bread).</text>
        <aspectTerms>
            <aspectTerm term="Pastrami or corned beef" polarity="positive" from="0" to="23"/>
            <aspectTerm term="rye bread" polarity="positive" from="64" to="73"/>
        </aspectTerms>
        <aspectCategories>
            <aspectCategory category="food" polarity="positive"/>
        </aspectCategories>
    </sentence>
    <sentence id="2001">
        <text>($200 for 2 glasses of champagne, not too expensive bottle of wine and 2 after dinner drinks).</text>
        <aspectTerms>
            <aspectTerm term="glasses of champagne" polarity="negative" from="12" to="32"/>
            <aspectTerm term="bottle of wine" polarity="negative" from="52" to="66"/>
            <aspectTerm term="after dinner drinks" polarity="negative" from="73" to="92"/>
        </aspectTerms>
        <aspectCategories>
            <aspectCategory category="price" polarity="negative"/>
        </aspectCategories>
    </sentence>
    <sentence id="1362">
        <text>Really though, where's the seasoning?</text>
        <aspectTerms>
            <aspectTerm term="seasoning" polarity="negative" from="27" to="36"/>
        </aspectTerms>
        <aspectCategories>
            <aspectCategory category="food" polarity="negative"/>
        </aspectCategories>
    </sentence>
    <sentence id="796">
        <text>The food was just OK, at least for what food was available.</text>
        <aspectTerms>
            <aspectTerm term="food" polarity="neutral" from="4" to="8"/>
            <aspectTerm term="food" polarity="negative" from="40" to="44"/>
        </aspectTerms>
        <aspectCategories>
            <aspectCategory category="food" polarity="negative"/>
        </aspectCategories>
    </sentence>
    <sentence id="2733">
        <text>by dinner time, they turn it around and mount a huge comeback!!</text>
        <aspectCategories>
            <aspectCategory category="anecdotes/miscellaneous" polarity="positive"/>
        </aspectCategories>
    </sentence>
    <sentence id="178">
        <text>The waitress was very patient with us and the food is phenomenal!</text>
        <aspectTerms>
            <aspectTerm term="waitress" polarity="positive" from="4" to="12"/>
            <aspectTerm term="food" polarity="positive" from="46" to="50"/>
        </aspectTerms>
        <aspectCategories>
            <aspectCategory category="food" polarity="positive"/>
            <aspectCategory category="service" polarity="positive"/>
        </aspectCategories>
    </sentence>
    <sentence id="2627">
        <text>The ambience was nice, but service wasn't so great.</text>
        <aspectTerms>
            <aspectTerm term="ambience" polarity="positive" from="4" to="12"/>
            <aspectTerm term="service" polarity="negative" from="27" to="34"/>
        </aspectTerms>
        <aspectCategories>
            <aspectCategory category="service" polarity="negative"/>
            <aspectCategory category="ambience" polarity="positive"/>
        </aspectCategories>
    </sentence>
    <sentence id="2946">
        <text>Solid wine list, knowledgeable staff, friendly owners and an adventurous, ever-changing menu keep us coming back.</text>
        <aspectTerms>
            <aspectTerm term="wine list" polarity="positive" from="6" to="15"/>
            <aspectTerm term="staff" polarity="positive" from="31" to="36"/>
            <aspectTerm term="owners" polarity="positive" from="47" to="53"/>
            <aspectTerm term="menu" polarity="positive" from="88" to="92"/>
        </aspectTerms>
        <aspectCategories>
            <aspectCategory category="food" polarity="positive"/>
            <aspectCategory category="service" polarity="positive"/>
        </aspectCategories>
    </sentence>
    <sentence id="554">
        <text>The people that work there are always so friendly you forget you are in New York sometimes.</text>
        <aspectTerms>
            <aspectTerm term="people" polarity="positive" from="4" to="10"/>
        </aspectTerms>
        <aspectCategories>
            <aspectCategory category="service" polarity="positive"/>
        </aspectCategories>
    </sentence>
    <sentence id="1616">
        <text>We didn't even see a menu, as our waiter described both the specials and the main dishes.</text>
        <aspectTerms>
            <aspectTerm term="menu" polarity="neutral" from="21" to="25"/>
            <aspectTerm term="main dishes" polarity="neutral" from="77" to="88"/>
            <aspectTerm term="waiter" polarity="positive" from="34" to="40"/>
            <aspectTerm term="specials" polarity="neutral" from="60" to="68"/>
        </aspectTerms>
        <aspectCategories>
            <aspectCategory category="service" polarity="positive"/>
        </aspectCategories>
    </sentence>
    <sentence id="3189">
        <text>The location and ambience is Ok but the food is what makes up for it.</text>
        <aspectTerms>
            <aspectTerm term="location" polarity="neutral" from="4" to="12"/>
            <aspectTerm term="ambience" polarity="neutral" from="17" to="25"/>
            <aspectTerm term="food" polarity="positive" from="40" to="44"/>
        </aspectTerms>
        <aspectCategories>
            <aspectCategory category="food" polarity="positive"/>
            <aspectCategory category="ambience" polarity="neutral"/>
        </aspectCategories>
    </sentence>
    <sentence id="3693">
        <text>otherwise, good stuff for late nite eats.</text>
        <aspectTerms>
            <aspectTerm term="stuff" polarity="positive" from="16" to="21"/>
            <aspectTerm term="eats" polarity="positive" from="36" to="40"/>
        </aspectTerms>
        <aspectCategories>
            <aspectCategory category="food" polarity="positive"/>
        </aspectCategories>
    </sentence>
    <sentence id="1103">
        <text>The dinner was ok, nothing I would have again.</text>
        <aspectTerms>
            <aspectTerm term="dinner" polarity="negative" from="4" to="10"/>
        </aspectTerms>
        <aspectCategories>
            <aspectCategory category="food" polarity="negative"/>
        </aspectCategories>
    </sentence>
    <sentence id="1732">
        <text>It is thick and slightly soggy.</text>
        <aspectCategories>
            <aspectCategory category="food" polarity="negative"/>
        </aspectCategories>
    </sentence>
    <sentence id="990">
        <text>Its not the same if you have to sit inside.</text>
        <aspectCategories>
            <aspectCategory category="ambience" polarity="neutral"/>
        </aspectCategories>
    </sentence>
    <sentence id="1994">
        <text>I love and I know gourmet food by excellence!</text>
        <aspectTerms>
            <aspectTerm term="gourmet food" polarity="positive" from="18" to="30"/>
        </aspectTerms>
        <aspectCategories>
            <aspectCategory category="food" polarity="positive"/>
        </aspectCategories>
    </sentence>
    <sentence id="541">
        <text>I plan to come here again and look forward to trying their assortment of bruschetta, panini's.....</text>
        <aspectTerms>
            <aspectTerm term="bruschetta" polarity="positive" from="73" to="83"/>
            <aspectTerm term="panini" polarity="positive" from="85" to="91"/>
        </aspectTerms>
        <aspectCategories>
            <aspectCategory category="food" polarity="positive"/>
            <aspectCategory category="anecdotes/miscellaneous" polarity="positive"/>
        </aspectCategories>
    </sentence>
    <sentence id="229">
        <text>Great people watching as others do the same to you.</text>
        <aspectCategories>
            <aspectCategory category="ambience" polarity="positive"/>
        </aspectCategories>
    </sentence>
    <sentence id="3542">
        <text>Maybe it was just an unintentional mistake but I've experienced the same with other restaurants so I don't appreciate such practice.</text>
        <aspectCategories>
            <aspectCategory category="anecdotes/miscellaneous" polarity="negative"/>
        </aspectCategories>
    </sentence>
    <sentence id="1617">
        <text>Two people in our party felt like something else, and Volare immediately obliged with two great dishes that were not in their regular menu.</text>
        <aspectTerms>
            <aspectTerm term="dishes" polarity="positive" from="96" to="102"/>
            <aspectTerm term="menu" polarity="neutral" from="134" to="138"/>
        </aspectTerms>
        <aspectCategories>
            <aspectCategory category="service" polarity="positive"/>
            <aspectCategory category="food" polarity="positive"/>
        </aspectCategories>
    </sentence>
    <sentence id="3322">
        <text>He offers subpar service and has no personality.</text>
        <aspectTerms>
            <aspectTerm term="service" polarity="negative" from="17" to="24"/>
        </aspectTerms>
        <aspectCategories>
            <aspectCategory category="service" polarity="negative"/>
        </aspectCategories>
    </sentence>
    <sentence id="1022">
        <text>The waitress remembers me and is very friendly, she knows what my regular is and that's the fried mini buns with the condensed milk and the assorted fruits on beancurd.</text>
        <aspectTerms>
            <aspectTerm term="waitress" polarity="positive" from="4" to="12"/>
            <aspectTerm term="fried mini buns with the condensed milk and the assorted fruits on beancurd" polarity="positive" from="92" to="167"/>
        </aspectTerms>
        <aspectCategories>
            <aspectCategory category="service" polarity="positive"/>
            <aspectCategory category="food" polarity="positive"/>
        </aspectCategories>
    </sentence>
    <sentence id="751">
        <text>I'm going back.</text>
        <aspectCategories>
            <aspectCategory category="anecdotes/miscellaneous" polarity="positive"/>
        </aspectCategories>
    </sentence>
    <sentence id="1711">
        <text>Diner food at bistro prices is a bummer....</text>
        <aspectTerms>
            <aspectTerm term="food" polarity="negative" from="6" to="10"/>
            <aspectTerm term="prices" polarity="negative" from="21" to="27"/>
        </aspectTerms>
        <aspectCategories>
            <aspectCategory category="price" polarity="negative"/>
        </aspectCategories>
    </sentence>
    <sentence id="2179">
        <text>My friends and I have been going here regularly for two years.</text>
        <aspectCategories>
            <aspectCategory category="anecdotes/miscellaneous" polarity="neutral"/>
        </aspectCategories>
    </sentence>
    <sentence id="1131">
        <text>wow! how have i missed this one ,tried Long Tan last week for the first time and now know what the NY TIMES and many more in the neighborhood already knew.</text>
        <aspectCategories>
            <aspectCategory category="anecdotes/miscellaneous" polarity="positive"/>
        </aspectCategories>
    </sentence>
    <sentence id="2723">
        <text>Go there on an empty stomach and leave feeling like a baby Veal Calf(ok bad joke), but you will see.</text>
        <aspectCategories>
            <aspectCategory category="anecdotes/miscellaneous" polarity="positive"/>
        </aspectCategories>
    </sentence>
    <sentence id="2012">
        <text>While we thoroughly enjoyed the food, it was annoying to scream across the table for conversation.</text>
        <aspectTerms>
            <aspectTerm term="food" polarity="positive" from="32" to="36"/>
        </aspectTerms>
        <aspectCategories>
            <aspectCategory category="ambience" polarity="negative"/>
            <aspectCategory category="food" polarity="positive"/>
        </aspectCategories>
    </sentence>
    <sentence id="1684">
        <text>Me and my girls will definitely go back.</text>
        <aspectCategories>
            <aspectCategory category="anecdotes/miscellaneous" polarity="positive"/>
        </aspectCategories>
    </sentence>
    <sentence id="3024">
        <text>The first time the sushi was outstanding, the second time it was a little bland.</text>
        <aspectTerms>
            <aspectTerm term="sushi" polarity="conflict" from="19" to="24"/>
        </aspectTerms>
        <aspectCategories>
            <aspectCategory category="food" polarity="conflict"/>
        </aspectCategories>
    </sentence>
    <sentence id="1622">
        <text>The portions are large and the servers always surprise us with a different starter.</text>
        <aspectTerms>
            <aspectTerm term="portions" polarity="positive" from="4" to="12"/>
            <aspectTerm term="servers" polarity="positive" from="31" to="38"/>
            <aspectTerm term="starter" polarity="positive" from="75" to="82"/>
        </aspectTerms>
        <aspectCategories>
            <aspectCategory category="food" polarity="positive"/>
            <aspectCategory category="service" polarity="positive"/>
        </aspectCategories>
    </sentence>
    <sentence id="1059">
        <text>delicious bagels, especially when right out of the oven.</text>
        <aspectTerms>
            <aspectTerm term="bagels" polarity="positive" from="10" to="16"/>
        </aspectTerms>
        <aspectCategories>
            <aspectCategory category="food" polarity="positive"/>
        </aspectCategories>
    </sentence>
    <sentence id="2347">
        <text>Ive passed by the spot tons of times always wanting to go in.</text>
        <aspectCategories>
            <aspectCategory category="anecdotes/miscellaneous" polarity="neutral"/>
        </aspectCategories>
    </sentence>
    <sentence id="3067">
        <text>All the food was hot tasty.</text>
        <aspectTerms>
            <aspectTerm term="food" polarity="positive" from="8" to="12"/>
        </aspectTerms>
        <aspectCategories>
            <aspectCategory category="food" polarity="positive"/>
        </aspectCategories>
    </sentence>
    <sentence id="530">
        <text>Have been several times and it never dissapoints.</text>
        <aspectCategories>
            <aspectCategory category="anecdotes/miscellaneous" polarity="positive"/>
        </aspectCategories>
    </sentence>
    <sentence id="447">
        <text>This is one great place to eat pizza more out but not a good place for take-out pizza.</text>
        <aspectTerms>
            <aspectTerm term="pizza" polarity="positive" from="31" to="36"/>
            <aspectTerm term="take-out pizza" polarity="negative" from="71" to="85"/>
        </aspectTerms>
        <aspectCategories>
            <aspectCategory category="food" polarity="conflict"/>
        </aspectCategories>
    </sentence>
    <sentence id="1592">
        <text>Our server was very helpful and friendly.</text>
        <aspectTerms>
            <aspectTerm term="server" polarity="positive" from="4" to="10"/>
        </aspectTerms>
        <aspectCategories>
            <aspectCategory category="service" polarity="positive"/>
        </aspectCategories>
    </sentence>
    <sentence id="3191">
        <text>Try green curry with vegetables.</text>
        <aspectTerms>
            <aspectTerm term="green curry with vegetables" polarity="positive" from="4" to="31"/>
        </aspectTerms>
        <aspectCategories>
            <aspectCategory category="food" polarity="positive"/>
        </aspectCategories>
    </sentence>
    <sentence id="3433">
        <text>Would recommend this place as a good date spot if you don't want to drop a ton of cash.</text>
        <aspectCategories>
            <aspectCategory category="anecdotes/miscellaneous" polarity="positive"/>
            <aspectCategory category="price" polarity="positive"/>
        </aspectCategories>
    </sentence>
    <sentence id="2134">
        <text>While I'm not sure that this happens all the time-this is the kind of treatment that buys repeat business!</text>
        <aspectCategories>
            <aspectCategory category="service" polarity="positive"/>
        </aspectCategories>
    </sentence>
    <sentence id="2947">
        <text>This place was not ALL THAT!</text>
        <aspectCategories>
            <aspectCategory category="anecdotes/miscellaneous" polarity="negative"/>
        </aspectCategories>
    </sentence>
    <sentence id="2770">
        <text>First of all, this place is *not* romantic, as claimed by Citysearch's editorial review.</text>
        <aspectTerms>
            <aspectTerm term="place" polarity="negative" from="19" to="24"/>
        </aspectTerms>
        <aspectCategories>
            <aspectCategory category="ambience" polarity="negative"/>
        </aspectCategories>
    </sentence>
    <sentence id="1989">
        <text>The second you walk through the heavy vault like door, with people anticipating your arrival you get the sense that you are going to have the dining ride of a lifetime.</text>
        <aspectTerms>
            <aspectTerm term="door" polarity="neutral" from="49" to="53"/>
        </aspectTerms>
        <aspectCategories>
            <aspectCategory category="ambience" polarity="positive"/>
            <aspectCategory category="service" polarity="positive"/>
        </aspectCategories>
    </sentence>
    <sentence id="445">
        <text>Much more reasonably priced too!</text>
        <aspectTerms>
            <aspectTerm term="priced" polarity="positive" from="21" to="27"/>
        </aspectTerms>
        <aspectCategories>
            <aspectCategory category="price" polarity="positive"/>
        </aspectCategories>
    </sentence>
    <sentence id="653">
        <text>If you venture off the island of Manhattan and can't seem to find a great Italian restaurant, drive to Corona.</text>
        <aspectCategories>
            <aspectCategory category="anecdotes/miscellaneous" polarity="neutral"/>
        </aspectCategories>
    </sentence>
    <sentence id="3278">
        <text>The food was not very tasty, the portioins were tiny even for such a high quality restaurant.</text>
        <aspectTerms>
            <aspectTerm term="food" polarity="negative" from="4" to="8"/>
            <aspectTerm term="portioins" polarity="negative" from="33" to="42"/>
        </aspectTerms>
        <aspectCategories>
            <aspectCategory category="food" polarity="negative"/>
        </aspectCategories>
    </sentence>
    <sentence id="2789">
        <text>My friend from Milan and myself were pleasantly surprised when we arrived and everyone spoke italian.</text>
        <aspectCategories>
            <aspectCategory category="anecdotes/miscellaneous" polarity="positive"/>
        </aspectCategories>
    </sentence>
    <sentence id="440">
        <text>Others have to go to other restaurants and feel sad until they're eaten.</text>
        <aspectCategories>
            <aspectCategory category="anecdotes/miscellaneous" polarity="neutral"/>
        </aspectCategories>
    </sentence>
    <sentence id="1331">
        <text>Why make a reservation if you aren't going to keep it?</text>
        <aspectTerms>
            <aspectTerm term="reservation" polarity="negative" from="11" to="22"/>
        </aspectTerms>
        <aspectCategories>
            <aspectCategory category="service" polarity="negative"/>
        </aspectCategories>
    </sentence>
    <sentence id="2497">
        <text>The Pad Thai is excellent here, as well.</text>
        <aspectTerms>
            <aspectTerm term="Pad Thai" polarity="positive" from="4" to="12"/>
        </aspectTerms>
        <aspectCategories>
            <aspectCategory category="food" polarity="positive"/>
        </aspectCategories>
    </sentence>
    <sentence id="2705">
        <text>Big and gawky on the outside.</text>
        <aspectCategories>
            <aspectCategory category="ambience" polarity="negative"/>
        </aspectCategories>
    </sentence>
    <sentence id="3105">
        <text>I have been to Mary's many times and I like it.</text>
        <aspectCategories>
            <aspectCategory category="anecdotes/miscellaneous" polarity="positive"/>
        </aspectCategories>
    </sentence>
    <sentence id="1495">
        <text>Searching to get out from the cold, freezing weather, we went into what we thought was a deli.</text>
        <aspectCategories>
            <aspectCategory category="anecdotes/miscellaneous" polarity="negative"/>
        </aspectCategories>
    </sentence>
    <sentence id="3039">
        <text>I do not recommend lunch specials just because it tasts the same with other regular chinese restaurant.</text>
        <aspectTerms>
            <aspectTerm term="lunch specials" polarity="negative" from="19" to="33"/>
        </aspectTerms>
        <aspectCategories>
            <aspectCategory category="food" polarity="negative"/>
        </aspectCategories>
    </sentence>
    <sentence id="75">
        <text>HIGHLY RECOMMENDED!!!!!</text>
        <aspectCategories>
            <aspectCategory category="anecdotes/miscellaneous" polarity="positive"/>
        </aspectCategories>
    </sentence>
    <sentence id="2446">
        <text>This is the best thing in Soho.</text>
        <aspectCategories>
            <aspectCategory category="anecdotes/miscellaneous" polarity="positive"/>
        </aspectCategories>
    </sentence>
    <sentence id="3429">
        <text>Went here last night and had a pleasant experience.</text>
        <aspectCategories>
            <aspectCategory category="anecdotes/miscellaneous" polarity="positive"/>
        </aspectCategories>
    </sentence>
    <sentence id="3637">
        <text>We parked on the block of Nina's the place looked nice, with people obviously enjoying their pizzas.</text>
        <aspectTerms>
            <aspectTerm term="place" polarity="positive" from="37" to="42"/>
            <aspectTerm term="pizzas" polarity="positive" from="93" to="99"/>
        </aspectTerms>
        <aspectCategories>
            <aspectCategory category="anecdotes/miscellaneous" polarity="positive"/>
            <aspectCategory category="food" polarity="positive"/>
        </aspectCategories>
    </sentence>
    <sentence id="861">
        <text>I came here with my boyfriend for our anniversary because it was highly recommended to him by a friend.</text>
        <aspectCategories>
            <aspectCategory category="anecdotes/miscellaneous" polarity="neutral"/>
        </aspectCategories>
    </sentence>
    <sentence id="2000">
        <text>For $760 for 2 people, it's a once in a lifetime experience.</text>
        <aspectCategories>
            <aspectCategory category="price" polarity="negative"/>
        </aspectCategories>
    </sentence>
    <sentence id="1316">
        <text>The food is o.k., but not any better than what you get at a good neighborhood restaurant.</text>
        <aspectTerms>
            <aspectTerm term="food" polarity="neutral" from="4" to="8"/>
        </aspectTerms>
        <aspectCategories>
            <aspectCategory category="food" polarity="neutral"/>
        </aspectCategories>
    </sentence>
    <sentence id="2450">
        <text>We had the pot-stickers which were great and a tempura dish that was great.</text>
        <aspectTerms>
            <aspectTerm term="pot-stickers" polarity="positive" from="11" to="23"/>
            <aspectTerm term="tempura dish" polarity="positive" from="47" to="59"/>
        </aspectTerms>
        <aspectCategories>
            <aspectCategory category="food" polarity="positive"/>
        </aspectCategories>
    </sentence>
    <sentence id="1577">
        <text>I think the stuff was better than Disney.</text>
        <aspectTerms>
            <aspectTerm term="stuff" polarity="positive" from="12" to="17"/>
        </aspectTerms>
        <aspectCategories>
            <aspectCategory category="service" polarity="positive"/>
        </aspectCategories>
    </sentence>
    <sentence id="3538">
        <text>After reading the good reviews of this restaurant, I decided to give it a try with two friends.</text>
        <aspectCategories>
            <aspectCategory category="anecdotes/miscellaneous" polarity="neutral"/>
        </aspectCategories>
    </sentence>
    <sentence id="2901">
        <text>While the $20 entree range is not overly expensive, in New York City, there is definitely better food in that range, and so Sapphire, despite it's lovely atmosphere, will most likely not be a restaurant to which I will return.</text>
        <aspectTerms>
            <aspectTerm term="food" polarity="negative" from="97" to="101"/>
            <aspectTerm term="atmosphere" polarity="positive" from="154" to="164"/>
            <aspectTerm term="entree range" polarity="positive" from="14" to="26"/>
        </aspectTerms>
        <aspectCategories>
            <aspectCategory category="anecdotes/miscellaneous" polarity="negative"/>
            <aspectCategory category="ambience" polarity="positive"/>
            <aspectCategory category="price" polarity="positive"/>
            <aspectCategory category="food" polarity="negative"/>
        </aspectCategories>
    </sentence>
    <sentence id="908">
        <text>Orsay, is without a doubt one of the best values for authentic French food in NYC.</text>
        <aspectTerms>
            <aspectTerm term="French food" polarity="positive" from="63" to="74"/>
        </aspectTerms>
        <aspectCategories>
            <aspectCategory category="food" polarity="positive"/>
        </aspectCategories>
    </sentence>
    <sentence id="1790">
        <text>I had been searching really hard for a restaurant in New York where I could really feel unwanted and ignored and I finally found it!</text>
        <aspectCategories>
            <aspectCategory category="service" polarity="negative"/>
        </aspectCategories>
    </sentence>
    <sentence id="150">
        <text>It's definately not a place to go if you want to impress someone.</text>
        <aspectCategories>
            <aspectCategory category="anecdotes/miscellaneous" polarity="negative"/>
        </aspectCategories>
    </sentence>
    <sentence id="2523">
        <text>Well, their deliveries take for ever and the food is usually cold.</text>
        <aspectTerms>
            <aspectTerm term="deliveries" polarity="negative" from="12" to="22"/>
            <aspectTerm term="food" polarity="negative" from="45" to="49"/>
        </aspectTerms>
        <aspectCategories>
            <aspectCategory category="food" polarity="negative"/>
            <aspectCategory category="service" polarity="negative"/>
        </aspectCategories>
    </sentence>
    <sentence id="2170">
        <text>The staff is no nonsense.</text>
        <aspectTerms>
            <aspectTerm term="staff" polarity="positive" from="4" to="9"/>
        </aspectTerms>
        <aspectCategories>
            <aspectCategory category="service" polarity="positive"/>
        </aspectCategories>
    </sentence>
    <sentence id="1012">
        <text>Chinese Desserts are known for healthful benefits in addition to the sweetness.</text>
        <aspectCategories>
            <aspectCategory category="food" polarity="positive"/>
        </aspectCategories>
    </sentence>
    <sentence id="1626">
        <text>Wonderful at holiday time.</text>
        <aspectCategories>
            <aspectCategory category="anecdotes/miscellaneous" polarity="positive"/>
        </aspectCategories>
    </sentence>
    <sentence id="1579">
        <text>And really large portions.</text>
        <aspectTerms>
            <aspectTerm term="portions" polarity="positive" from="17" to="25"/>
        </aspectTerms>
        <aspectCategories>
            <aspectCategory category="food" polarity="positive"/>
        </aspectCategories>
    </sentence>
    <sentence id="1567">
        <text>The place is a lot of fun.</text>
        <aspectCategories>
            <aspectCategory category="anecdotes/miscellaneous" polarity="positive"/>
        </aspectCategories>
    </sentence>
    <sentence id="3515">
        <text>This is a great Thai restaurant with a very friendly staff.</text>
        <aspectTerms>
            <aspectTerm term="staff" polarity="positive" from="53" to="58"/>
        </aspectTerms>
        <aspectCategories>
            <aspectCategory category="anecdotes/miscellaneous" polarity="positive"/>
            <aspectCategory category="service" polarity="positive"/>
        </aspectCategories>
    </sentence>
    <sentence id="1698">
        <text>Have eaten at Ginger House several times, and it's always good.</text>
        <aspectCategories>
            <aspectCategory category="anecdotes/miscellaneous" polarity="positive"/>
        </aspectCategories>
    </sentence>
    <sentence id="1873">
        <text>I ordered the smoked salmon and roe appetizer and it was off flavor.</text>
        <aspectTerms>
            <aspectTerm term="smoked salmon and roe appetizer" polarity="negative" from="14" to="45"/>
        </aspectTerms>
        <aspectCategories>
            <aspectCategory category="food" polarity="negative"/>
        </aspectCategories>
    </sentence>
    <sentence id="2592">
        <text>We went here for lunch a couple of weeks ago on a Saturday, and I was thoroughly impressed with the food.</text>
        <aspectTerms>
            <aspectTerm term="lunch" polarity="neutral" from="17" to="22"/>
            <aspectTerm term="food" polarity="positive" from="100" to="104"/>
        </aspectTerms>
        <aspectCategories>
            <aspectCategory category="food" polarity="positive"/>
        </aspectCategories>
    </sentence>
    <sentence id="3081">
        <text>I recommend the garlic shrimp, okra (bindi), and anything with lamb.</text>
        <aspectTerms>
            <aspectTerm term="garlic shrimp" polarity="positive" from="16" to="29"/>
            <aspectTerm term="lamb" polarity="positive" from="63" to="67"/>
            <aspectTerm term="okra (bindi)" polarity="positive" from="31" to="43"/>
        </aspectTerms>
        <aspectCategories>
            <aspectCategory category="food" polarity="positive"/>
        </aspectCategories>
    </sentence>
    <sentence id="2806">
        <text>As a Japanese native, I've lived in the Tristate area for over 8 years, but I was just so amazed at this place.</text>
        <aspectCategories>
            <aspectCategory category="anecdotes/miscellaneous" polarity="positive"/>
        </aspectCategories>
    </sentence>
    <sentence id="3142">
        <text>To give you an idea of how good we thought it was, we ended up going to Ping's three weekends in a row!!!</text>
        <aspectCategories>
            <aspectCategory category="anecdotes/miscellaneous" polarity="positive"/>
        </aspectCategories>
    </sentence>
    <sentence id="3575">
        <text>As we were leaving, the couple standing by the door said to another waiter, we're not in a hurry.</text>
        <aspectTerms>
            <aspectTerm term="waiter" polarity="neutral" from="68" to="74"/>
        </aspectTerms>
        <aspectCategories>
            <aspectCategory category="anecdotes/miscellaneous" polarity="neutral"/>
        </aspectCategories>
    </sentence>
    <sentence id="1884">
        <text>The menu was impressive with selections ranging from a burger, to steak, to escargot.</text>
        <aspectTerms>
            <aspectTerm term="menu" polarity="positive" from="4" to="8"/>
            <aspectTerm term="burger" polarity="neutral" from="55" to="61"/>
            <aspectTerm term="steak" polarity="neutral" from="66" to="71"/>
            <aspectTerm term="escargot" polarity="neutral" from="76" to="84"/>
        </aspectTerms>
        <aspectCategories>
            <aspectCategory category="food" polarity="positive"/>
        </aspectCategories>
    </sentence>
    <sentence id="3381">
        <text>In fact, two people could really share one plate.</text>
        <aspectTerms>
            <aspectTerm term="plate" polarity="positive" from="43" to="48"/>
        </aspectTerms>
        <aspectCategories>
            <aspectCategory category="food" polarity="positive"/>
        </aspectCategories>
    </sentence>
    <sentence id="2507">
        <text>The food is great and authentic.</text>
        <aspectTerms>
            <aspectTerm term="food" polarity="positive" from="4" to="8"/>
        </aspectTerms>
        <aspectCategories>
            <aspectCategory category="food" polarity="positive"/>
        </aspectCategories>
    </sentence>
    <sentence id="745">
        <text>This was a repeat visit and we'll definitely be back again.</text>
        <aspectCategories>
            <aspectCategory category="anecdotes/miscellaneous" polarity="positive"/>
        </aspectCategories>
    </sentence>
    <sentence id="3100">
        <text>during happy hour!</text>
        <aspectCategories>
            <aspectCategory category="anecdotes/miscellaneous" polarity="neutral"/>
        </aspectCategories>
    </sentence>
    <sentence id="2802">
        <text>Good for casual dinner with jeans and sneakers.</text>
        <aspectTerms>
            <aspectTerm term="casual dinner" polarity="positive" from="9" to="22"/>
        </aspectTerms>
        <aspectCategories>
            <aspectCategory category="anecdotes/miscellaneous" polarity="positive"/>
        </aspectCategories>
    </sentence>
    <sentence id="1769">
        <text>Love YUKA.</text>
        <aspectCategories>
            <aspectCategory category="anecdotes/miscellaneous" polarity="positive"/>
        </aspectCategories>
    </sentence>
    <sentence id="201">
        <text>Anyway, the food is good, the price is right and they have a decent wine list.</text>
        <aspectTerms>
            <aspectTerm term="food" polarity="positive" from="12" to="16"/>
            <aspectTerm term="price" polarity="positive" from="30" to="35"/>
            <aspectTerm term="wine list" polarity="positive" from="68" to="77"/>
        </aspectTerms>
        <aspectCategories>
            <aspectCategory category="food" polarity="positive"/>
            <aspectCategory category="price" polarity="positive"/>
        </aspectCategories>
    </sentence>
    <sentence id="1180">
        <text>Go, go, hurry, before everyone finds out about it.</text>
        <aspectCategories>
            <aspectCategory category="anecdotes/miscellaneous" polarity="positive"/>
        </aspectCategories>
    </sentence>
    <sentence id="2335">
        <text>Prices are higher to dine in and their chicken tikka marsala is quite good.</text>
        <aspectTerms>
            <aspectTerm term="Prices" polarity="negative" from="0" to="6"/>
            <aspectTerm term="chicken tikka marsala" polarity="positive" from="39" to="60"/>
        </aspectTerms>
        <aspectCategories>
            <aspectCategory category="food" polarity="positive"/>
            <aspectCategory category="price" polarity="negative"/>
        </aspectCategories>
    </sentence>
    <sentence id="1593">
        <text>I am bringing my whole family back next time.</text>
        <aspectCategories>
            <aspectCategory category="anecdotes/miscellaneous" polarity="positive"/>
        </aspectCategories>
    </sentence>
    <sentence id="3631">
        <text>This place has many different styles of pizza and they are all amazing.</text>
        <aspectTerms>
            <aspectTerm term="styles of pizza" polarity="positive" from="30" to="45"/>
        </aspectTerms>
        <aspectCategories>
            <aspectCategory category="food" polarity="positive"/>
        </aspectCategories>
    </sentence>
    <sentence id="901">
        <text>The photos of the restaurant in its web site are way better than the real look.</text>
        <aspectTerms>
            <aspectTerm term="look" polarity="negative" from="74" to="78"/>
        </aspectTerms>
        <aspectCategories>
            <aspectCategory category="ambience" polarity="negative"/>
        </aspectCategories>
    </sentence>
    <sentence id="3049">
        <text>The food was lousy - too sweet or too salty and the portions tiny.</text>
        <aspectTerms>
            <aspectTerm term="food" polarity="negative" from="4" to="8"/>
            <aspectTerm term="portions" polarity="negative" from="52" to="60"/>
        </aspectTerms>
        <aspectCategories>
            <aspectCategory category="food" polarity="negative"/>
        </aspectCategories>
    </sentence>
    <sentence id="1242">
        <text>But the coconut rice was good.</text>
        <aspectTerms>
            <aspectTerm term="coconut rice" polarity="positive" from="8" to="20"/>
        </aspectTerms>
        <aspectCategories>
            <aspectCategory category="food" polarity="positive"/>
        </aspectCategories>
    </sentence>
    <sentence id="932">
        <text>It took them 25 minutes to bring our appetizer.</text>
        <aspectTerms>
            <aspectTerm term="appetizer" polarity="neutral" from="37" to="46"/>
        </aspectTerms>
        <aspectCategories>
            <aspectCategory category="service" polarity="negative"/>
        </aspectCategories>
    </sentence>
    <sentence id="2769">
        <text>A guaranteeed delight!</text>
        <aspectCategories>
            <aspectCategory category="anecdotes/miscellaneous" polarity="positive"/>
        </aspectCategories>
    </sentence>
    <sentence id="1105">
        <text>I have been coming to this neighborhood spot for years.</text>
        <aspectCategories>
            <aspectCategory category="anecdotes/miscellaneous" polarity="neutral"/>
        </aspectCategories>
    </sentence>
    <sentence id="2609">
        <text>Overall I would recommend it and go back again.</text>
        <aspectCategories>
            <aspectCategory category="anecdotes/miscellaneous" polarity="positive"/>
        </aspectCategories>
    </sentence>
    <sentence id="776">
        <text>The food was great.</text>
        <aspectTerms>
            <aspectTerm term="food" polarity="positive" from="4" to="8"/>
        </aspectTerms>
        <aspectCategories>
            <aspectCategory category="food" polarity="positive"/>
        </aspectCategories>
    </sentence>
    <sentence id="272">
        <text>Pair you food with the excellent beers on tap or their well priced wine list.</text>
        <aspectTerms>
            <aspectTerm term="food" polarity="neutral" from="9" to="13"/>
            <aspectTerm term="beers on tap" polarity="positive" from="33" to="45"/>
            <aspectTerm term="wine list" polarity="positive" from="67" to="76"/>
            <aspectTerm term="priced" polarity="positive" from="60" to="66"/>
        </aspectTerms>
        <aspectCategories>
            <aspectCategory category="food" polarity="positive"/>
            <aspectCategory category="price" polarity="positive"/>
        </aspectCategories>
    </sentence>
    <sentence id="1152">
        <text>If you like your music blasted and the system isnt that great and if you want to pay at least 100 dollar bottle minimun then you'll love it here.</text>
        <aspectTerms>
            <aspectTerm term="music" polarity="negative" from="17" to="22"/>
            <aspectTerm term="bottle minimun" polarity="negative" from="105" to="119"/>
        </aspectTerms>
        <aspectCategories>
            <aspectCategory category="ambience" polarity="negative"/>
            <aspectCategory category="price" polarity="negative"/>
        </aspectCategories>
    </sentence>
    <sentence id="2894">
        <text>All of my co-workers stated that the food was amazing and wondered why they hadn't heard about this place.</text>
        <aspectTerms>
            <aspectTerm term="food" polarity="positive" from="37" to="41"/>
        </aspectTerms>
        <aspectCategories>
            <aspectCategory category="food" polarity="positive"/>
        </aspectCategories>
    </sentence>
    <sentence id="2591">
        <text>Anyway, this is the last time I cross the williamsburg.</text>
        <aspectCategories>
            <aspectCategory category="anecdotes/miscellaneous" polarity="negative"/>
        </aspectCategories>
    </sentence>
    <sentence id="833">
        <text>Metrazur has a beautiful spot overlooking the main terminal.</text>
        <aspectTerms>
            <aspectTerm term="spot" polarity="positive" from="25" to="29"/>
        </aspectTerms>
        <aspectCategories>
            <aspectCategory category="ambience" polarity="positive"/>
        </aspectCategories>
    </sentence>
    <sentence id="461">
        <text>Friendly staff that actually lets you enjoy your meal and the company you're with.</text>
        <aspectTerms>
            <aspectTerm term="staff" polarity="positive" from="9" to="14"/>
            <aspectTerm term="meal" polarity="positive" from="49" to="53"/>
        </aspectTerms>
        <aspectCategories>
            <aspectCategory category="service" polarity="positive"/>
        </aspectCategories>
    </sentence>
    <sentence id="2830">
        <text>When I'm feeling stressed by the noise and congestion around my office, I head for Cafe St. Bart's.</text>
        <aspectCategories>
            <aspectCategory category="anecdotes/miscellaneous" polarity="neutral"/>
        </aspectCategories>
    </sentence>
    <sentence id="1356">
        <text>Guess the 555Soul ads didn't launch her big modeling career.</text>
        <aspectCategories>
            <aspectCategory category="anecdotes/miscellaneous" polarity="neutral"/>
        </aspectCategories>
    </sentence>
    <sentence id="539">
        <text>The restaurant is rather small but we were lucky to get a table quickly.</text>
        <aspectTerms>
            <aspectTerm term="table" polarity="positive" from="58" to="63"/>
        </aspectTerms>
        <aspectCategories>
            <aspectCategory category="service" polarity="positive"/>
            <aspectCategory category="ambience" polarity="negative"/>
        </aspectCategories>
    </sentence>
    <sentence id="836">
        <text>Besides, we were on vacation!</text>
        <aspectCategories>
            <aspectCategory category="anecdotes/miscellaneous" polarity="neutral"/>
        </aspectCategories>
    </sentence>
    <sentence id="2533">
        <text>I love this cozy around the way Rest.</text>
        <aspectCategories>
            <aspectCategory category="ambience" polarity="positive"/>
        </aspectCategories>
    </sentence>
    <sentence id="1435">
        <text>Quality of food is excellent and price is cheap, stick to pork, fish, chicken, lamb and vegetables.</text>
        <aspectTerms>
            <aspectTerm term="Quality of food" polarity="positive" from="0" to="15"/>
            <aspectTerm term="price" polarity="positive" from="33" to="38"/>
            <aspectTerm term="pork" polarity="positive" from="58" to="62"/>
            <aspectTerm term="fish" polarity="positive" from="64" to="68"/>
            <aspectTerm term="chicken" polarity="positive" from="70" to="77"/>
            <aspectTerm term="lamb" polarity="positive" from="79" to="83"/>
            <aspectTerm term="vegetables" polarity="positive" from="88" to="98"/>
        </aspectTerms>
        <aspectCategories>
            <aspectCategory category="food" polarity="positive"/>
            <aspectCategory category="price" polarity="positive"/>
        </aspectCategories>
    </sentence>
    <sentence id="3208">
        <text>Don't leave without trying One Night in Tokyo.</text>
        <aspectCategories>
            <aspectCategory category="anecdotes/miscellaneous" polarity="positive"/>
        </aspectCategories>
    </sentence>
    <sentence id="3126">
        <text>Save yourself the time and trouble and skip this one!</text>
        <aspectCategories>
            <aspectCategory category="anecdotes/miscellaneous" polarity="negative"/>
        </aspectCategories>
    </sentence>
    <sentence id="1455">
        <text>This is my favorite Italian restaurant in all of New York City.</text>
        <aspectCategories>
            <aspectCategory category="anecdotes/miscellaneous" polarity="positive"/>
        </aspectCategories>
    </sentence>
    <sentence id="2225">
        <text>The place is a little tight and on a cold day, the seating by the entranceway can be pretty drafty.</text>
        <aspectTerms>
            <aspectTerm term="seating" polarity="negative" from="51" to="58"/>
            <aspectTerm term="place" polarity="negative" from="4" to="9"/>
        </aspectTerms>
        <aspectCategories>
            <aspectCategory category="ambience" polarity="negative"/>
        </aspectCategories>
    </sentence>
    <sentence id="1056">
        <text>The appetizing is excellent - just as good as Zabars Barney Greengrass at a reasonable price (if bought by the pound).</text>
        <aspectTerms>
            <aspectTerm term="appetizing" polarity="positive" from="4" to="14"/>
            <aspectTerm term="price" polarity="positive" from="87" to="92"/>
        </aspectTerms>
        <aspectCategories>
            <aspectCategory category="food" polarity="positive"/>
            <aspectCategory category="price" polarity="positive"/>
        </aspectCategories>
    </sentence>
    <sentence id="3582">
        <text>But, they were too big for the bun.</text>
        <aspectTerms>
            <aspectTerm term="bun" polarity="neutral" from="31" to="34"/>
        </aspectTerms>
        <aspectCategories>
            <aspectCategory category="food" polarity="negative"/>
        </aspectCategories>
    </sentence>
    <sentence id="2708">
        <text>The food is fresh, delicious, and reasonably priced.</text>
        <aspectTerms>
            <aspectTerm term="food" polarity="positive" from="4" to="8"/>
            <aspectTerm term="priced" polarity="positive" from="45" to="51"/>
        </aspectTerms>
        <aspectCategories>
            <aspectCategory category="food" polarity="positive"/>
            <aspectCategory category="price" polarity="positive"/>
        </aspectCategories>
    </sentence>
    <sentence id="275">
        <text>Raga stands out with an interesting fusion of French and Indian cooking.</text>
        <aspectTerms>
            <aspectTerm term="fusion of French and Indian cooking" polarity="positive" from="36" to="71"/>
        </aspectTerms>
        <aspectCategories>
            <aspectCategory category="food" polarity="positive"/>
        </aspectCategories>
    </sentence>
    <sentence id="2105">
        <text>A few tips: skip the turnip cake, roast pork buns and egg custards.</text>
        <aspectTerms>
            <aspectTerm term="turnip cake" polarity="negative" from="21" to="32"/>
            <aspectTerm term="roast pork buns" polarity="negative" from="34" to="49"/>
            <aspectTerm term="egg custards" polarity="negative" from="54" to="66"/>
        </aspectTerms>
        <aspectCategories>
            <aspectCategory category="food" polarity="negative"/>
        </aspectCategories>
    </sentence>
    <sentence id="2152">
        <text>The bagels are fabulous.</text>
        <aspectTerms>
            <aspectTerm term="bagels" polarity="positive" from="4" to="10"/>
        </aspectTerms>
        <aspectCategories>
            <aspectCategory category="food" polarity="positive"/>
        </aspectCategories>
    </sentence>
    <sentence id="191">
        <text>Oh yes, and they lie on the phone, claiming they have seating in the garden, then of course the seats are not available.</text>
        <aspectTerms>
            <aspectTerm term="seating in the garden" polarity="neutral" from="54" to="75"/>
            <aspectTerm term="seats" polarity="neutral" from="96" to="101"/>
        </aspectTerms>
        <aspectCategories>
            <aspectCategory category="service" polarity="negative"/>
        </aspectCategories>
    </sentence>
    <sentence id="3319">
        <text>Although they do the typical what kind of water would you like questions the service was good and overall very relaxing to place to eat.</text>
        <aspectTerms>
            <aspectTerm term="service" polarity="positive" from="77" to="84"/>
            <aspectTerm term="place" polarity="positive" from="123" to="128"/>
            <aspectTerm term="water" polarity="neutral" from="42" to="47"/>
        </aspectTerms>
        <aspectCategories>
            <aspectCategory category="service" polarity="positive"/>
            <aspectCategory category="ambience" polarity="positive"/>
        </aspectCategories>
    </sentence>
    <sentence id="3681">
        <text>The food was very good, a great deal, and the place its self was great.</text>
        <aspectTerms>
            <aspectTerm term="food" polarity="positive" from="4" to="8"/>
            <aspectTerm term="place" polarity="positive" from="46" to="51"/>
        </aspectTerms>
        <aspectCategories>
            <aspectCategory category="food" polarity="positive"/>
            <aspectCategory category="ambience" polarity="positive"/>
            <aspectCategory category="price" polarity="positive"/>
        </aspectCategories>
    </sentence>
    <sentence id="2171">
        <text>The food options rule.</text>
        <aspectTerms>
            <aspectTerm term="food options" polarity="positive" from="4" to="16"/>
        </aspectTerms>
        <aspectCategories>
            <aspectCategory category="food" polarity="positive"/>
        </aspectCategories>
    </sentence>
    <sentence id="3462">
        <text>A great choice at any cost and a great deal.</text>
        <aspectTerms>
            <aspectTerm term="cost" polarity="positive" from="22" to="26"/>
        </aspectTerms>
        <aspectCategories>
            <aspectCategory category="anecdotes/miscellaneous" polarity="positive"/>
            <aspectCategory category="price" polarity="positive"/>
        </aspectCategories>
    </sentence>
    <sentence id="1087">
        <text>Anybody who likes this place must be from a different planet, where greasy, dry and tasteless are complimentary.</text>
        <aspectCategories>
            <aspectCategory category="food" polarity="negative"/>
        </aspectCategories>
    </sentence>
    <sentence id="1865">
        <text>We ate here in March, 2006 and ordered the pre-theatre 3-course dinner with wine flight.</text>
        <aspectTerms>
            <aspectTerm term="pre-theatre 3-course dinner" polarity="neutral" from="43" to="70"/>
            <aspectTerm term="wine flight" polarity="neutral" from="76" to="87"/>
        </aspectTerms>
        <aspectCategories>
            <aspectCategory category="food" polarity="neutral"/>
        </aspectCategories>
    </sentence>
    <sentence id="1380">
        <text>Definately check it out!!!</text>
        <aspectCategories>
            <aspectCategory category="anecdotes/miscellaneous" polarity="positive"/>
        </aspectCategories>
    </sentence>
    <sentence id="3421">
        <text>Probably much busier for lunch, it's seldom crowded for dinner (too close to downtown).</text>
        <aspectTerms>
            <aspectTerm term="lunch" polarity="neutral" from="25" to="30"/>
            <aspectTerm term="dinner" polarity="neutral" from="56" to="62"/>
        </aspectTerms>
        <aspectCategories>
            <aspectCategory category="ambience" polarity="neutral"/>
        </aspectCategories>
    </sentence>
    <sentence id="1293">
        <text>Their calzones are horrific, bad, vomit-inducing, YUCK.</text>
        <aspectTerms>
            <aspectTerm term="calzones" polarity="negative" from="6" to="14"/>
        </aspectTerms>
        <aspectCategories>
            <aspectCategory category="food" polarity="negative"/>
        </aspectCategories>
    </sentence>
    <sentence id="3475">
        <text>It takes forever to get a drink and they almost always forget to bring something (although they dont forget to charge you for it.</text>
        <aspectTerms>
            <aspectTerm term="drink" polarity="neutral" from="26" to="31"/>
        </aspectTerms>
        <aspectCategories>
            <aspectCategory category="service" polarity="negative"/>
        </aspectCategories>
    </sentence>
    <sentence id="818">
        <text>The place itself is beautiful the bar scene seems to be happening.</text>
        <aspectTerms>
            <aspectTerm term="place" polarity="positive" from="4" to="9"/>
            <aspectTerm term="bar scene" polarity="positive" from="34" to="43"/>
        </aspectTerms>
        <aspectCategories>
            <aspectCategory category="ambience" polarity="positive"/>
        </aspectCategories>
    </sentence>
    <sentence id="2893">
        <text>Saturday, Nov. 6th I had a group from work come in with about 35 people and the staff was amazing to accomodate us.</text>
        <aspectTerms>
            <aspectTerm term="staff" polarity="positive" from="80" to="85"/>
        </aspectTerms>
        <aspectCategories>
            <aspectCategory category="service" polarity="positive"/>
        </aspectCategories>
    </sentence>
    <sentence id="3170">
        <text>Good spreads, great beverage selections and bagels really tasty.</text>
        <aspectTerms>
            <aspectTerm term="spreads" polarity="positive" from="5" to="12"/>
            <aspectTerm term="beverage selections" polarity="positive" from="20" to="39"/>
            <aspectTerm term="bagels" polarity="positive" from="44" to="50"/>
        </aspectTerms>
        <aspectCategories>
            <aspectCategory category="food" polarity="positive"/>
        </aspectCategories>
    </sentence>
    <sentence id="2932">
        <text>First, the waiter who served us neglected to fill us in on the specials, which I would have chosen had I known about them.</text>
        <aspectTerms>
            <aspectTerm term="waiter" polarity="negative" from="11" to="17"/>
            <aspectTerm term="specials" polarity="positive" from="63" to="71"/>
            <aspectTerm term="served" polarity="negative" from="22" to="28"/>
        </aspectTerms>
        <aspectCategories>
            <aspectCategory category="service" polarity="negative"/>
        </aspectCategories>
    </sentence>
    <sentence id="2575">
        <text>We will be back.</text>
        <aspectCategories>
            <aspectCategory category="anecdotes/miscellaneous" polarity="positive"/>
        </aspectCategories>
    </sentence>
    <sentence id="451">
        <text>Also, top the meal with a delicious and perfect slice of tiramisu.</text>
        <aspectTerms>
            <aspectTerm term="tiramisu" polarity="positive" from="57" to="65"/>
            <aspectTerm term="meal" polarity="neutral" from="14" to="18"/>
        </aspectTerms>
        <aspectCategories>
            <aspectCategory category="food" polarity="positive"/>
        </aspectCategories>
    </sentence>
    <sentence id="3700">
        <text>It seems like this is a place the locals like and the people working here liked it too.</text>
        <aspectCategories>
            <aspectCategory category="anecdotes/miscellaneous" polarity="positive"/>
        </aspectCategories>
    </sentence>
    <sentence id="119">
        <text>Check out the secret back room.</text>
        <aspectTerms>
            <aspectTerm term="secret back room" polarity="positive" from="14" to="30"/>
        </aspectTerms>
        <aspectCategories>
            <aspectCategory category="ambience" polarity="positive"/>
        </aspectCategories>
    </sentence>
    <sentence id="2817">
        <text>It's also attached to Angel's Share, which is a cool, more romantic bar...</text>
        <aspectTerms>
            <aspectTerm term="bar" polarity="positive" from="68" to="71"/>
        </aspectTerms>
        <aspectCategories>
            <aspectCategory category="ambience" polarity="positive"/>
        </aspectCategories>
    </sentence>
    <sentence id="2517">
        <text>Authentic food and they have REAL service, not just the rush you get sometimes when they try to push you out the door.</text>
        <aspectTerms>
            <aspectTerm term="food" polarity="positive" from="10" to="14"/>
            <aspectTerm term="service" polarity="positive" from="34" to="41"/>
        </aspectTerms>
        <aspectCategories>
            <aspectCategory category="food" polarity="positive"/>
            <aspectCategory category="service" polarity="positive"/>
        </aspectCategories>
    </sentence>
    <sentence id="2883">
        <text>Stick to the gulab jamun.</text>
        <aspectTerms>
            <aspectTerm term="gulab jamun" polarity="positive" from="13" to="24"/>
        </aspectTerms>
        <aspectCategories>
            <aspectCategory category="food" polarity="positive"/>
        </aspectCategories>
    </sentence>
    <sentence id="556">
        <text>I am amazed by the poor reviews- I find this place to be standout Italian in an area flooded with Italian- great prices, great atmosphere, good service and a wonderful wine list.</text>
        <aspectTerms>
            <aspectTerm term="prices" polarity="positive" from="113" to="119"/>
            <aspectTerm term="atmosphere" polarity="positive" from="127" to="137"/>
            <aspectTerm term="service" polarity="positive" from="144" to="151"/>
            <aspectTerm term="wine list" polarity="positive" from="168" to="177"/>
        </aspectTerms>
        <aspectCategories>
            <aspectCategory category="food" polarity="positive"/>
            <aspectCategory category="service" polarity="positive"/>
            <aspectCategory category="ambience" polarity="positive"/>
            <aspectCategory category="price" polarity="positive"/>
        </aspectCategories>
    </sentence>
    <sentence id="563">
        <text>I was back-to-back with the diner at the table behind me and wait staff had to hoist trays over our heads as they squeezed past us again and again.</text>
        <aspectTerms>
            <aspectTerm term="diner" polarity="neutral" from="28" to="33"/>
            <aspectTerm term="wait staff" polarity="negative" from="61" to="71"/>
            <aspectTerm term="table" polarity="negative" from="41" to="46"/>
        </aspectTerms>
        <aspectCategories>
            <aspectCategory category="service" polarity="negative"/>
            <aspectCategory category="ambience" polarity="negative"/>
        </aspectCategories>
    </sentence>
    <sentence id="924">
        <text>With the theater 2 blocks away we had a delicious meal in a beautiful room.</text>
        <aspectTerms>
            <aspectTerm term="meal" polarity="positive" from="50" to="54"/>
            <aspectTerm term="room" polarity="positive" from="70" to="74"/>
        </aspectTerms>
        <aspectCategories>
            <aspectCategory category="food" polarity="positive"/>
            <aspectCategory category="ambience" polarity="positive"/>
        </aspectCategories>
    </sentence>
    <sentence id="3113">
        <text>I was a little leary about Mary's at first - it's small, crowded and you usually have to wait on line - but I'm glad I finally tried it.</text>
        <aspectCategories>
            <aspectCategory category="ambience" polarity="negative"/>
            <aspectCategory category="anecdotes/miscellaneous" polarity="positive"/>
        </aspectCategories>
    </sentence>
    <sentence id="2164">
        <text>We were not dissappointed in the least bit by this little gem.</text>
        <aspectCategories>
            <aspectCategory category="anecdotes/miscellaneous" polarity="positive"/>
        </aspectCategories>
    </sentence>
    <sentence id="3461">
        <text>Also very inexpensive.</text>
        <aspectCategories>
            <aspectCategory category="price" polarity="positive"/>
        </aspectCategories>
    </sentence>
    <sentence id="3041">
        <text>We've only eaten in the restaurant once, but we have ordered many times for dinner.</text>
        <aspectTerms>
            <aspectTerm term="dinner" polarity="neutral" from="76" to="82"/>
        </aspectTerms>
        <aspectCategories>
            <aspectCategory category="anecdotes/miscellaneous" polarity="neutral"/>
        </aspectCategories>
    </sentence>
    <sentence id="2459">
        <text>I got enough reasons to keep coming back!!!</text>
        <aspectCategories>
            <aspectCategory category="anecdotes/miscellaneous" polarity="positive"/>
        </aspectCategories>
    </sentence>
    <sentence id="1013">
        <text>By far this is the only chinese desserts place I know in NY or anywhere close in the Northeastern America that serves desserts with frog jelly in a couple of varieties and pig feet ginger simmered in black vinegar.</text>
        <aspectTerms>
            <aspectTerm term="pig feet ginger simmered in black vinegar" polarity="positive" from="172" to="213"/>
            <aspectTerm term="desserts with frog jelly" polarity="positive" from="118" to="142"/>
        </aspectTerms>
        <aspectCategories>
            <aspectCategory category="food" polarity="positive"/>
        </aspectCategories>
    </sentence>
    <sentence id="193">
        <text>The food is great and reasonably priced.</text>
        <aspectTerms>
            <aspectTerm term="food" polarity="positive" from="4" to="8"/>
            <aspectTerm term="priced" polarity="positive" from="33" to="39"/>
        </aspectTerms>
        <aspectCategories>
            <aspectCategory category="food" polarity="positive"/>
            <aspectCategory category="price" polarity="positive"/>
        </aspectCategories>
    </sentence>
    <sentence id="1569">
        <text>The characters really make for an enjoyable experience.</text>
        <aspectCategories>
            <aspectCategory category="ambience" polarity="positive"/>
        </aspectCategories>
    </sentence>
    <sentence id="2217">
        <text>I would definitely recommend SEA if you like thai cuisine!</text>
        <aspectTerms>
            <aspectTerm term="thai cuisine" polarity="positive" from="45" to="57"/>
        </aspectTerms>
        <aspectCategories>
            <aspectCategory category="food" polarity="positive"/>
        </aspectCategories>
    </sentence>
    <sentence id="78">
        <text>Over the years the host, Vittorio, and his crew, have always treated me as family--although with all the business this not-so-little gem does, it amazing he's even able to remember a consistent but not-so-frequent visitor.</text>
        <aspectTerms>
            <aspectTerm term="crew" polarity="positive" from="43" to="47"/>
            <aspectTerm term="host" polarity="positive" from="19" to="23"/>
        </aspectTerms>
        <aspectCategories>
            <aspectCategory category="service" polarity="positive"/>
        </aspectCategories>
    </sentence>
    <sentence id="2280">
        <text>The restuarant itself is not large, but seems to have several round tables to accomodate large groups hoping to save a buck to eat authentic Taiwanese.</text>
        <aspectTerms>
            <aspectTerm term="round tables" polarity="positive" from="62" to="74"/>
            <aspectTerm term="Taiwanese" polarity="positive" from="141" to="150"/>
        </aspectTerms>
        <aspectCategories>
            <aspectCategory category="ambience" polarity="conflict"/>
            <aspectCategory category="price" polarity="positive"/>
            <aspectCategory category="food" polarity="positive"/>
        </aspectCategories>
    </sentence>
    <sentence id="3424">
        <text>My husband said he could've eaten several more, the portion was fine for me he even exclaimed that the french fries were the best he has had.</text>
        <aspectTerms>
            <aspectTerm term="portion" polarity="conflict" from="52" to="59"/>
            <aspectTerm term="french fries" polarity="positive" from="103" to="115"/>
        </aspectTerms>
        <aspectCategories>
            <aspectCategory category="food" polarity="conflict"/>
        </aspectCategories>
    </sentence>
    <sentence id="3641">
        <text>You cannot go wrong with this place.</text>
        <aspectCategories>
            <aspectCategory category="anecdotes/miscellaneous" polarity="positive"/>
        </aspectCategories>
    </sentence>
    <sentence id="1707">
        <text>It is the type of place to run into old friends and have a late, raucus dinner.</text>
        <aspectTerms>
            <aspectTerm term="dinner" polarity="positive" from="72" to="78"/>
        </aspectTerms>
        <aspectCategories>
            <aspectCategory category="anecdotes/miscellaneous" polarity="positive"/>
        </aspectCategories>
    </sentence>
    <sentence id="2766">
        <text>The food is delicious - from the specials to the regular menu-fare, the dishes are never a disappointment.</text>
        <aspectTerms>
            <aspectTerm term="food" polarity="positive" from="4" to="8"/>
            <aspectTerm term="dishes" polarity="positive" from="72" to="78"/>
            <aspectTerm term="specials" polarity="positive" from="33" to="41"/>
            <aspectTerm term="regular menu-fare" polarity="positive" from="49" to="66"/>
        </aspectTerms>
        <aspectCategories>
            <aspectCategory category="food" polarity="positive"/>
        </aspectCategories>
    </sentence>
    <sentence id="667">
        <text>Prices are in line.</text>
        <aspectTerms>
            <aspectTerm term="Prices" polarity="neutral" from="0" to="6"/>
        </aspectTerms>
        <aspectCategories>
            <aspectCategory category="price" polarity="neutral"/>
        </aspectCategories>
    </sentence>
    <sentence id="1600">
        <text>The combination of fresh tomato sauce, fresh mozz cheese, basil and the dough they make with imported flour, makes this is one of the better pizza's in NY.</text>
        <aspectTerms>
            <aspectTerm term="fresh tomato sauce" polarity="positive" from="19" to="37"/>
            <aspectTerm term="fresh mozz cheese" polarity="positive" from="39" to="56"/>
            <aspectTerm term="basil" polarity="positive" from="58" to="63"/>
            <aspectTerm term="dough" polarity="positive" from="72" to="77"/>
            <aspectTerm term="pizza" polarity="positive" from="141" to="146"/>
            <aspectTerm term="flour" polarity="positive" from="102" to="107"/>
        </aspectTerms>
        <aspectCategories>
            <aspectCategory category="food" polarity="positive"/>
        </aspectCategories>
    </sentence>
    <sentence id="134">
        <text>The food is prepared quickly and efficiently.</text>
        <aspectTerms>
            <aspectTerm term="food" polarity="positive" from="4" to="8"/>
        </aspectTerms>
        <aspectCategories>
            <aspectCategory category="food" polarity="positive"/>
        </aspectCategories>
    </sentence>
    <sentence id="3336">
        <text>and for this i had to shell out a small fortune?</text>
        <aspectCategories>
            <aspectCategory category="price" polarity="negative"/>
        </aspectCategories>
    </sentence>
    <sentence id="2421">
        <text>For all of you new to Indian food, try the Paneer Roll, it is a piece of heaven.</text>
        <aspectTerms>
            <aspectTerm term="Indian food" polarity="positive" from="22" to="33"/>
            <aspectTerm term="Paneer Roll" polarity="positive" from="43" to="54"/>
        </aspectTerms>
        <aspectCategories>
            <aspectCategory category="food" polarity="positive"/>
        </aspectCategories>
    </sentence>
    <sentence id="159">
        <text>The food looked very appetizing and delicious since it came on a variety of fancy plates.</text>
        <aspectTerms>
            <aspectTerm term="food" polarity="positive" from="4" to="8"/>
            <aspectTerm term="plates" polarity="positive" from="82" to="88"/>
        </aspectTerms>
        <aspectCategories>
            <aspectCategory category="food" polarity="positive"/>
        </aspectCategories>
    </sentence>
    <sentence id="1490">
        <text>Both the fresh mozzerella slices and the Plain Cheese slice are phenomenal.</text>
        <aspectTerms>
            <aspectTerm term="fresh mozzerella slices" polarity="positive" from="9" to="32"/>
            <aspectTerm term="Plain Cheese slice" polarity="positive" from="41" to="59"/>
        </aspectTerms>
        <aspectCategories>
            <aspectCategory category="food" polarity="positive"/>
        </aspectCategories>
    </sentence>
    <sentence id="3546">
        <text>I have tried literally every restaurant on curry row.</text>
        <aspectCategories>
            <aspectCategory category="anecdotes/miscellaneous" polarity="neutral"/>
        </aspectCategories>
    </sentence>
    <sentence id="1548">
        <text>The food is terrible and overall, I would have to say avoid at all costs.</text>
        <aspectTerms>
            <aspectTerm term="food" polarity="negative" from="4" to="8"/>
        </aspectTerms>
        <aspectCategories>
            <aspectCategory category="food" polarity="negative"/>
        </aspectCategories>
    </sentence>
    <sentence id="2107">
        <text>I've been to this monster sushi twice, the 46th st once, the 23rd st one a number of times.</text>
        <aspectCategories>
            <aspectCategory category="anecdotes/miscellaneous" polarity="neutral"/>
        </aspectCategories>
    </sentence>
    <sentence id="1709">
        <text>Unfortunately, the food was NOT something to get worked up about.</text>
        <aspectTerms>
            <aspectTerm term="food" polarity="negative" from="19" to="23"/>
        </aspectTerms>
        <aspectCategories>
            <aspectCategory category="food" polarity="negative"/>
        </aspectCategories>
    </sentence>
    <sentence id="1550">
        <text>It's constantly open, catering to the Pakistani cabbies lined up on Crosby St., so there's more turnover with the food than you'd expect (i.e., surprisingly fresh).</text>
        <aspectTerms>
            <aspectTerm term="food" polarity="positive" from="114" to="118"/>
        </aspectTerms>
        <aspectCategories>
            <aspectCategory category="food" polarity="positive"/>
            <aspectCategory category="ambience" polarity="positive"/>
        </aspectCategories>
    </sentence>
    <sentence id="3305">
        <text>I had Filet Mignon with garlic mash.</text>
        <aspectTerms>
            <aspectTerm term="Filet Mignon with garlic mash" polarity="neutral" from="6" to="35"/>
        </aspectTerms>
        <aspectCategories>
            <aspectCategory category="food" polarity="neutral"/>
        </aspectCategories>
    </sentence>
    <sentence id="874">
        <text>I went at 6:00 PM specifically for the pre-theater menu ($19.95 for roasted tomato soup with chevre, steak frites, creme brulee) and it was marvelous.</text>
        <aspectTerms>
            <aspectTerm term="pre-theater menu" polarity="positive" from="39" to="55"/>
            <aspectTerm term="roasted tomato soup with chevre" polarity="positive" from="68" to="99"/>
            <aspectTerm term="steak frites" polarity="positive" from="101" to="113"/>
            <aspectTerm term="creme brulee" polarity="positive" from="115" to="127"/>
        </aspectTerms>
        <aspectCategories>
            <aspectCategory category="food" polarity="positive"/>
            <aspectCategory category="price" polarity="positive"/>
        </aspectCategories>
    </sentence>
    <sentence id="3116">
        <text>The waitstaff were attentive, polite and helpful - an impressive feat in such close quarters.</text>
        <aspectTerms>
            <aspectTerm term="waitstaff" polarity="positive" from="4" to="13"/>
        </aspectTerms>
        <aspectCategories>
            <aspectCategory category="service" polarity="positive"/>
        </aspectCategories>
    </sentence>
    <sentence id="2707">
        <text>Go inside and you won't want to leave.</text>
        <aspectCategories>
            <aspectCategory category="anecdotes/miscellaneous" polarity="positive"/>
        </aspectCategories>
    </sentence>
    <sentence id="2630">
        <text>I loving bringing friends here - and I do so every chance I get.</text>
        <aspectCategories>
            <aspectCategory category="anecdotes/miscellaneous" polarity="positive"/>
        </aspectCategories>
    </sentence>
    <sentence id="3353">
        <text>- the bread at the beginning is super tasty and makes you want more - the pizza is delicious and comes in personal sizes, however be warned that the Peter's Favourite pizza with prosciutto and baby arugula is actually a margarite pizza with cold prosciutto and baby arugula on top, like a salad.</text>
        <aspectTerms>
            <aspectTerm term="bread" polarity="positive" from="6" to="11"/>
            <aspectTerm term="pizza" polarity="positive" from="74" to="79"/>
            <aspectTerm term="margarite pizza with cold prosciutto and baby arugula on top" polarity="neutral" from="220" to="280"/>
            <aspectTerm term="salad" polarity="neutral" from="289" to="294"/>
            <aspectTerm term="Peter's Favourite pizza with prosciutto and baby arugula" polarity="neutral" from="149" to="205"/>
        </aspectTerms>
        <aspectCategories>
            <aspectCategory category="food" polarity="positive"/>
        </aspectCategories>
    </sentence>
    <sentence id="2081">
        <text>Yes, the prices are high, but I felt it was worth it.</text>
        <aspectTerms>
            <aspectTerm term="prices" polarity="conflict" from="9" to="15"/>
        </aspectTerms>
        <aspectCategories>
            <aspectCategory category="price" polarity="conflict"/>
        </aspectCategories>
    </sentence>
    <sentence id="533">
        <text>The large selection of bruschettas, paninis, tramezzinis keep the palate from stagnating.</text>
        <aspectTerms>
            <aspectTerm term="bruschettas" polarity="positive" from="23" to="34"/>
            <aspectTerm term="paninis" polarity="positive" from="36" to="43"/>
            <aspectTerm term="tramezzinis" polarity="positive" from="45" to="56"/>
        </aspectTerms>
        <aspectCategories>
            <aspectCategory category="food" polarity="positive"/>
        </aspectCategories>
    </sentence>
    <sentence id="972">
        <text>Have always found that the waiters will go out of their way to be helpful, despite the fact they are often busy with lots of diners.</text>
        <aspectTerms>
            <aspectTerm term="waiters" polarity="positive" from="27" to="34"/>
            <aspectTerm term="diners" polarity="neutral" from="125" to="131"/>
        </aspectTerms>
        <aspectCategories>
            <aspectCategory category="service" polarity="positive"/>
        </aspectCategories>
    </sentence>
    <sentence id="3420">
        <text>While this isn't classical restaurant fare, the chef has given new life to an old cuisine with some really innovative and tasty dishes that are genuinely Indian without being heavy or same old restaurant burn-outs.</text>
        <aspectTerms>
            <aspectTerm term="chef" polarity="positive" from="48" to="52"/>
            <aspectTerm term="dishes" polarity="positive" from="128" to="134"/>
            <aspectTerm term="cuisine" polarity="neutral" from="82" to="89"/>
            <aspectTerm term="Indian" polarity="positive" from="154" to="160"/>
        </aspectTerms>
        <aspectCategories>
            <aspectCategory category="food" polarity="positive"/>
        </aspectCategories>
    </sentence>
    <sentence id="2329">
        <text>The owner truly caters to all your needs.</text>
        <aspectTerms>
            <aspectTerm term="owner" polarity="positive" from="4" to="9"/>
        </aspectTerms>
        <aspectCategories>
            <aspectCategory category="service" polarity="positive"/>
        </aspectCategories>
    </sentence>
    <sentence id="1827">
        <text>He takes real pride in his food and his business.</text>
        <aspectTerms>
            <aspectTerm term="food" polarity="positive" from="27" to="31"/>
        </aspectTerms>
        <aspectCategories>
            <aspectCategory category="service" polarity="positive"/>
            <aspectCategory category="food" polarity="positive"/>
        </aspectCategories>
    </sentence>
    <sentence id="692">
        <text>Every time in New York I make it a point to visit Restaurant Saul on Smith Street.</text>
        <aspectCategories>
            <aspectCategory category="anecdotes/miscellaneous" polarity="positive"/>
        </aspectCategories>
    </sentence>
    <sentence id="217">
        <text>My boyfriend and I went there to celebrate my birthday the other night and all I can say is that it was magnificent.</text>
        <aspectCategories>
            <aspectCategory category="anecdotes/miscellaneous" polarity="positive"/>
        </aspectCategories>
    </sentence>
    <sentence id="878">
        <text>So if you want a nice, enjoyable meal at Montparnasse, go early for the pre-theater prix-fixe.</text>
        <aspectTerms>
            <aspectTerm term="meal" polarity="positive" from="33" to="37"/>
            <aspectTerm term="pre-theater prix-fixe" polarity="positive" from="72" to="93"/>
        </aspectTerms>
        <aspectCategories>
            <aspectCategory category="food" polarity="positive"/>
            <aspectCategory category="price" polarity="positive"/>
        </aspectCategories>
    </sentence>
    <sentence id="2891">
        <text>Over the years, it has always provided a pleasurable dining experience with quality food and wine.</text>
        <aspectTerms>
            <aspectTerm term="food" polarity="positive" from="84" to="88"/>
            <aspectTerm term="wine" polarity="positive" from="93" to="97"/>
            <aspectTerm term="dining" polarity="positive" from="53" to="59"/>
        </aspectTerms>
        <aspectCategories>
            <aspectCategory category="food" polarity="positive"/>
        </aspectCategories>
    </sentence>
    <sentence id="2673">
        <text>I would go back tho.</text>
        <aspectCategories>
            <aspectCategory category="anecdotes/miscellaneous" polarity="positive"/>
        </aspectCategories>
    </sentence>
    <sentence id="2276">
        <text>The photobook menu was a cute touch, certainly helped my group and I pick the fried chicken, pork chop, and noodle dishes that we all ordered.</text>
        <aspectTerms>
            <aspectTerm term="menu" polarity="positive" from="14" to="18"/>
            <aspectTerm term="fried chicken" polarity="neutral" from="78" to="91"/>
            <aspectTerm term="pork chop" polarity="neutral" from="93" to="102"/>
            <aspectTerm term="noodle dishes" polarity="neutral" from="108" to="121"/>
        </aspectTerms>
        <aspectCategories>
            <aspectCategory category="food" polarity="positive"/>
        </aspectCategories>
    </sentence>
    <sentence id="3199">
        <text>too large for just two people but nothing was left.</text>
        <aspectCategories>
            <aspectCategory category="food" polarity="positive"/>
        </aspectCategories>
    </sentence>
    <sentence id="3414">
        <text>I cannot imagine better Indian food in all of the city.</text>
        <aspectTerms>
            <aspectTerm term="Indian food" polarity="positive" from="24" to="35"/>
        </aspectTerms>
        <aspectCategories>
            <aspectCategory category="food" polarity="positive"/>
        </aspectCategories>
    </sentence>
    <sentence id="209">
        <text>Great romantic place for a date (try to get the corner booth table for a little privacy and to sit close!).</text>
        <aspectTerms>
            <aspectTerm term="privacy" polarity="positive" from="80" to="87"/>
            <aspectTerm term="corner booth table" polarity="positive" from="48" to="66"/>
            <aspectTerm term="place" polarity="positive" from="15" to="20"/>
        </aspectTerms>
        <aspectCategories>
            <aspectCategory category="ambience" polarity="positive"/>
        </aspectCategories>
    </sentence>
    <sentence id="3077">
        <text>A pleasant surprise.</text>
        <aspectCategories>
            <aspectCategory category="anecdotes/miscellaneous" polarity="positive"/>
        </aspectCategories>
    </sentence>
    <sentence id="1228">
        <text>I asked for an open faced cheese sandwich and the manager basically told me to take my business elsewhere!</text>
        <aspectTerms>
            <aspectTerm term="manager" polarity="negative" from="50" to="57"/>
            <aspectTerm term="open faced cheese sandwich" polarity="neutral" from="15" to="41"/>
        </aspectTerms>
        <aspectCategories>
            <aspectCategory category="service" polarity="negative"/>
        </aspectCategories>
    </sentence>
    <sentence id="3297">
        <text>If you don't mind all that noise then go to the Chart House.</text>
        <aspectCategories>
            <aspectCategory category="ambience" polarity="conflict"/>
        </aspectCategories>
    </sentence>
    <sentence id="1759">
        <text>We got most of it back at home with us.</text>
        <aspectCategories>
            <aspectCategory category="anecdotes/miscellaneous" polarity="neutral"/>
        </aspectCategories>
    </sentence>
    <sentence id="2966">
        <text>Get there before 7pm.</text>
        <aspectCategories>
            <aspectCategory category="anecdotes/miscellaneous" polarity="neutral"/>
        </aspectCategories>
    </sentence>
    <sentence id="2077">
        <text>very good breads as well.</text>
        <aspectTerms>
            <aspectTerm term="breads" polarity="positive" from="10" to="16"/>
        </aspectTerms>
        <aspectCategories>
            <aspectCategory category="food" polarity="positive"/>
        </aspectCategories>
    </sentence>
    <sentence id="3554">
        <text>if this happens, just ask for real naan.</text>
        <aspectTerms>
            <aspectTerm term="naan" polarity="neutral" from="35" to="39"/>
        </aspectTerms>
        <aspectCategories>
            <aspectCategory category="anecdotes/miscellaneous" polarity="neutral"/>
        </aspectCategories>
    </sentence>
    <sentence id="410">
        <text>We were fans of the half-price Saturday night option until some inedible squid during a recent visit.</text>
        <aspectTerms>
            <aspectTerm term="squid" polarity="negative" from="73" to="78"/>
            <aspectTerm term="half-price Saturday night option" polarity="positive" from="20" to="52"/>
        </aspectTerms>
        <aspectCategories>
            <aspectCategory category="food" polarity="negative"/>
            <aspectCategory category="price" polarity="positive"/>
        </aspectCategories>
    </sentence>
    <sentence id="202">
        <text>So, if yo really don't care who is sittingnext to you, which is about 2 inches away, I would say try it.</text>
        <aspectCategories>
            <aspectCategory category="ambience" polarity="conflict"/>
        </aspectCategories>
    </sentence>
    <sentence id="3492">
        <text>Pizza is terrific, as is homemade pasta.</text>
        <aspectTerms>
            <aspectTerm term="Pizza" polarity="positive" from="0" to="5"/>
            <aspectTerm term="homemade pasta" polarity="positive" from="25" to="39"/>
        </aspectTerms>
        <aspectCategories>
            <aspectCategory category="food" polarity="positive"/>
        </aspectCategories>
    </sentence>
    <sentence id="537">
        <text>Definitely a neighborhood favorite.</text>
        <aspectCategories>
            <aspectCategory category="anecdotes/miscellaneous" polarity="positive"/>
        </aspectCategories>
    </sentence>
    <sentence id="2439">
        <text>This is a wonderful place on all stand points especially value ofr money.</text>
        <aspectTerms>
            <aspectTerm term="value ofr money" polarity="positive" from="57" to="72"/>
        </aspectTerms>
        <aspectCategories>
            <aspectCategory category="price" polarity="positive"/>
        </aspectCategories>
    </sentence>
    <sentence id="3562">
        <text>My first encounter happened one friday evening with a friend.</text>
        <aspectCategories>
            <aspectCategory category="anecdotes/miscellaneous" polarity="neutral"/>
        </aspectCategories>
    </sentence>
    <sentence id="3280">
        <text>Example is the soup which was about 6 oz for $12 dollars and the mushrooms where $12 for about 1oz.</text>
        <aspectTerms>
            <aspectTerm term="soup" polarity="positive" from="15" to="19"/>
            <aspectTerm term="mushrooms" polarity="positive" from="65" to="74"/>
        </aspectTerms>
        <aspectCategories>
            <aspectCategory category="price" polarity="positive"/>
        </aspectCategories>
    </sentence>
    <sentence id="2189">
        <text>Service is not exactly five star, but thats not really a big deal.</text>
        <aspectTerms>
            <aspectTerm term="Service" polarity="conflict" from="0" to="7"/>
        </aspectTerms>
        <aspectCategories>
            <aspectCategory category="service" polarity="conflict"/>
        </aspectCategories>
    </sentence>
    <sentence id="3573">
        <text>There are other people waiting!</text>
        <aspectTerms>
            <aspectTerm term="waiting" polarity="negative" from="23" to="30"/>
        </aspectTerms>
        <aspectCategories>
            <aspectCategory category="service" polarity="neutral"/>
        </aspectCategories>
    </sentence>
    <sentence id="277">
        <text>From beginning appetizers, the scallops were incredible, to the delicious chocolate souffle with rasberry mint sorbet, we were delighted by the taste sensations.</text>
        <aspectTerms>
            <aspectTerm term="beginning appetizers" polarity="positive" from="5" to="25"/>
            <aspectTerm term="scallops" polarity="positive" from="31" to="39"/>
            <aspectTerm term="chocolate souffle with rasberry mint sorbet" polarity="positive" from="74" to="117"/>
            <aspectTerm term="taste" polarity="positive" from="144" to="149"/>
        </aspectTerms>
        <aspectCategories>
            <aspectCategory category="food" polarity="positive"/>
        </aspectCategories>
    </sentence>
    <sentence id="2460">
        <text>OU MUST TRY THIS RESTAURANT.</text>
        <aspectCategories>
            <aspectCategory category="anecdotes/miscellaneous" polarity="positive"/>
        </aspectCategories>
    </sentence>
    <sentence id="952">
        <text>We left, never to return.</text>
        <aspectCategories>
            <aspectCategory category="anecdotes/miscellaneous" polarity="negative"/>
        </aspectCategories>
    </sentence>
    <sentence id="2811">
        <text>Consistently good Japanese Tapas.</text>
        <aspectTerms>
            <aspectTerm term="Japanese Tapas" polarity="positive" from="18" to="32"/>
        </aspectTerms>
        <aspectCategories>
            <aspectCategory category="food" polarity="positive"/>
        </aspectCategories>
    </sentence>
    <sentence id="2024">
        <text>No apologies during restaurant week.</text>
        <aspectCategories>
            <aspectCategory category="anecdotes/miscellaneous" polarity="negative"/>
        </aspectCategories>
    </sentence>
    <sentence id="3020">
        <text>My goodness, everything from the fish to the rice to the seaweed was absolutely amazing.</text>
        <aspectTerms>
            <aspectTerm term="fish" polarity="positive" from="33" to="37"/>
            <aspectTerm term="rice" polarity="positive" from="45" to="49"/>
            <aspectTerm term="seaweed" polarity="positive" from="57" to="64"/>
        </aspectTerms>
        <aspectCategories>
            <aspectCategory category="food" polarity="positive"/>
        </aspectCategories>
    </sentence>
    <sentence id="3079">
        <text>This place started off a little iffy, but is now one of my favorite indian restaurants in NYC (and I'm indian, so I should know).</text>
        <aspectCategories>
            <aspectCategory category="anecdotes/miscellaneous" polarity="conflict"/>
        </aspectCategories>
    </sentence>
    <sentence id="2716">
        <text>They also do a great job for restaurant week.</text>
        <aspectCategories>
            <aspectCategory category="anecdotes/miscellaneous" polarity="positive"/>
        </aspectCategories>
    </sentence>
    <sentence id="746">
        <text>I went to this restaurant with a woman that I met recently.</text>
        <aspectCategories>
            <aspectCategory category="anecdotes/miscellaneous" polarity="neutral"/>
        </aspectCategories>
    </sentence>
    <sentence id="2912">
        <text>The dishes offered were unique, very tasty and fresh from the lamb sausages, sardines with biscuits, large whole shrimp to the amazing pistachio ice cream (the best and freshest I've ever had).</text>
        <aspectTerms>
            <aspectTerm term="dishes" polarity="positive" from="4" to="10"/>
            <aspectTerm term="lamb sausages" polarity="positive" from="62" to="75"/>
            <aspectTerm term="sardines with biscuits" polarity="positive" from="77" to="99"/>
            <aspectTerm term="large whole shrimp" polarity="positive" from="101" to="119"/>
            <aspectTerm term="pistachio ice cream" polarity="positive" from="135" to="154"/>
        </aspectTerms>
        <aspectCategories>
            <aspectCategory category="food" polarity="positive"/>
        </aspectCategories>
    </sentence>
    <sentence id="3566">
        <text>This is where the aforementioned line was.</text>
        <aspectCategories>
            <aspectCategory category="anecdotes/miscellaneous" polarity="neutral"/>
        </aspectCategories>
    </sentence>
    <sentence id="1702">
        <text>The food is reliable and the price is moderate.</text>
        <aspectTerms>
            <aspectTerm term="food" polarity="positive" from="4" to="8"/>
            <aspectTerm term="price" polarity="neutral" from="29" to="34"/>
        </aspectTerms>
        <aspectCategories>
            <aspectCategory category="food" polarity="positive"/>
            <aspectCategory category="price" polarity="neutral"/>
        </aspectCategories>
    </sentence>
    <sentence id="199">
        <text>Aside from the bearded, courdoroy blazer professor type with the NYU student he's sleeping with that week, you see a strange mix of hipsters, frat boys, Will Smith types who need to be told they are black, bitter cougars who cant understand why they arent married yet....</text>
        <aspectCategories>
            <aspectCategory category="ambience" polarity="neutral"/>
        </aspectCategories>
    </sentence>
    <sentence id="882">
        <text>While the ambiance and atmosphere were great, the food and service could have been a lot better.</text>
        <aspectTerms>
            <aspectTerm term="ambiance" polarity="positive" from="10" to="18"/>
            <aspectTerm term="atmosphere" polarity="positive" from="23" to="33"/>
            <aspectTerm term="food" polarity="negative" from="50" to="54"/>
            <aspectTerm term="service" polarity="negative" from="59" to="66"/>
        </aspectTerms>
        <aspectCategories>
            <aspectCategory category="food" polarity="negative"/>
            <aspectCategory category="service" polarity="negative"/>
            <aspectCategory category="ambience" polarity="positive"/>
        </aspectCategories>
    </sentence>
    <sentence id="2324">
        <text>We always go there on the weekends and leave extremely full and satisfied.</text>
        <aspectCategories>
            <aspectCategory category="anecdotes/miscellaneous" polarity="positive"/>
        </aspectCategories>
    </sentence>
    <sentence id="2524">
        <text>i dont how this place is still running.</text>
        <aspectCategories>
            <aspectCategory category="anecdotes/miscellaneous" polarity="negative"/>
        </aspectCategories>
    </sentence>
    <sentence id="628">
        <text>The server was really cool and served us our food and drinks with a smile.</text>
        <aspectTerms>
            <aspectTerm term="server" polarity="positive" from="4" to="10"/>
            <aspectTerm term="food" polarity="neutral" from="45" to="49"/>
            <aspectTerm term="drinks" polarity="neutral" from="54" to="60"/>
            <aspectTerm term="served" polarity="positive" from="31" to="37"/>
        </aspectTerms>
        <aspectCategories>
            <aspectCategory category="service" polarity="positive"/>
        </aspectCategories>
    </sentence>
    <sentence id="3563">
        <text>We were in search of food and stumbled on this block of Indian restaurants on East Sixth Street.</text>
        <aspectTerms>
            <aspectTerm term="food" polarity="neutral" from="21" to="25"/>
        </aspectTerms>
        <aspectCategories>
            <aspectCategory category="anecdotes/miscellaneous" polarity="neutral"/>
        </aspectCategories>
    </sentence>
    <sentence id="727">
        <text>Planet Thailand has always been a hit with me , I go there usually for the sushi, which is great , the thai food is excellent too .</text>
        <aspectTerms>
            <aspectTerm term="sushi" polarity="positive" from="75" to="80"/>
            <aspectTerm term="thai food" polarity="positive" from="103" to="112"/>
        </aspectTerms>
        <aspectCategories>
            <aspectCategory category="food" polarity="positive"/>
        </aspectCategories>
    </sentence>
    <sentence id="1925">
        <text>Very excited to hear that short-term Chef Jason Narone has moved on, he truly was a low point of their Sterling track record.</text>
        <aspectTerms>
            <aspectTerm term="Chef" polarity="negative" from="37" to="41"/>
        </aspectTerms>
        <aspectCategories>
            <aspectCategory category="anecdotes/miscellaneous" polarity="negative"/>
        </aspectCategories>
    </sentence>
    <sentence id="2740">
        <text>Excellent experience.</text>
        <aspectCategories>
            <aspectCategory category="anecdotes/miscellaneous" polarity="positive"/>
        </aspectCategories>
    </sentence>
    <sentence id="3422">
        <text>Well worth the trip, close to City Hall and downtown subway stops.</text>
        <aspectCategories>
            <aspectCategory category="anecdotes/miscellaneous" polarity="positive"/>
        </aspectCategories>
    </sentence>
    <sentence id="3144">
        <text>I had to share my table with a loud group of kids and the service was rude an unattentive.</text>
        <aspectTerms>
            <aspectTerm term="service" polarity="negative" from="58" to="65"/>
            <aspectTerm term="table" polarity="negative" from="18" to="23"/>
        </aspectTerms>
        <aspectCategories>
            <aspectCategory category="service" polarity="negative"/>
            <aspectCategory category="ambience" polarity="negative"/>
        </aspectCategories>
    </sentence>
    <sentence id="2202">
        <text>What more could you want?</text>
        <aspectCategories>
            <aspectCategory category="anecdotes/miscellaneous" polarity="positive"/>
        </aspectCategories>
    </sentence>
    <sentence id="618">
        <text>If you are the type of person who likes being scared and entertained, this is a great place to go and eat.</text>
        <aspectCategories>
            <aspectCategory category="anecdotes/miscellaneous" polarity="positive"/>
        </aspectCategories>
    </sentence>
    <sentence id="1919">
        <text>All in all, I don't see how you can go wrong.</text>
        <aspectCategories>
            <aspectCategory category="anecdotes/miscellaneous" polarity="positive"/>
        </aspectCategories>
    </sentence>
    <sentence id="1487">
        <text>The sauce on the pizza is sooo good with garlic and fresh tomatoes and they don't skimp.</text>
        <aspectTerms>
            <aspectTerm term="garlic" polarity="positive" from="41" to="47"/>
            <aspectTerm term="fresh tomatoes" polarity="positive" from="52" to="66"/>
            <aspectTerm term="sauce on the pizza" polarity="positive" from="4" to="22"/>
        </aspectTerms>
        <aspectCategories>
            <aspectCategory category="food" polarity="positive"/>
        </aspectCategories>
    </sentence>
    <sentence id="2120">
        <text>We recently decided to try this location, and to our delight, they have outdoor seating, perfect since I had my yorkie with me.</text>
        <aspectTerms>
            <aspectTerm term="outdoor seating" polarity="positive" from="72" to="87"/>
        </aspectTerms>
        <aspectCategories>
            <aspectCategory category="ambience" polarity="positive"/>
        </aspectCategories>
    </sentence>
    <sentence id="1868">
        <text>My husband had the mesclun, salmon, and ice cream and he enjoyed all 3 courses.</text>
        <aspectTerms>
            <aspectTerm term="mesclun" polarity="positive" from="19" to="26"/>
            <aspectTerm term="salmon" polarity="positive" from="28" to="34"/>
            <aspectTerm term="ice cream" polarity="positive" from="40" to="49"/>
            <aspectTerm term="courses" polarity="positive" from="71" to="78"/>
        </aspectTerms>
        <aspectCategories>
            <aspectCategory category="food" polarity="positive"/>
        </aspectCategories>
    </sentence>
    <sentence id="770">
        <text>We were told that the wait was about twenty minutes and there would be no problem for our 8:00 pm curtain call.</text>
        <aspectTerms>
            <aspectTerm term="wait" polarity="neutral" from="22" to="26"/>
        </aspectTerms>
        <aspectCategories>
            <aspectCategory category="anecdotes/miscellaneous" polarity="neutral"/>
        </aspectCategories>
    </sentence>
    <sentence id="2205">
        <text>The food is usually good but it certainly isn't a relaxing place to go.</text>
        <aspectTerms>
            <aspectTerm term="food" polarity="positive" from="4" to="8"/>
            <aspectTerm term="place" polarity="negative" from="59" to="64"/>
        </aspectTerms>
        <aspectCategories>
            <aspectCategory category="food" polarity="positive"/>
            <aspectCategory category="ambience" polarity="negative"/>
        </aspectCategories>
    </sentence>
    <sentence id="948">
        <text>I'm told that it is open 24hrs which is good.</text>
        <aspectCategories>
            <aspectCategory category="anecdotes/miscellaneous" polarity="positive"/>
        </aspectCategories>
    </sentence>
    <sentence id="1940">
        <text>Super friendly and knowledgable staff, fabulous bistro fare and a wonderful jazz brunch with great live jazz (the chilaquiles were awesome!</text>
        <aspectTerms>
            <aspectTerm term="staff" polarity="positive" from="32" to="37"/>
            <aspectTerm term="bistro fare" polarity="positive" from="48" to="59"/>
            <aspectTerm term="chilaquiles" polarity="positive" from="114" to="125"/>
            <aspectTerm term="jazz brunch" polarity="positive" from="76" to="87"/>
            <aspectTerm term="live jazz" polarity="positive" from="99" to="108"/>
        </aspectTerms>
        <aspectCategories>
            <aspectCategory category="food" polarity="positive"/>
            <aspectCategory category="service" polarity="positive"/>
            <aspectCategory category="ambience" polarity="positive"/>
        </aspectCategories>
    </sentence>
    <sentence id="2451">
        <text>The prices were fantastic.</text>
        <aspectTerms>
            <aspectTerm term="prices" polarity="positive" from="4" to="10"/>
        </aspectTerms>
        <aspectCategories>
            <aspectCategory category="price" polarity="positive"/>
        </aspectCategories>
    </sentence>
    <sentence id="56">
        <text>What a great place!</text>
        <aspectCategories>
            <aspectCategory category="anecdotes/miscellaneous" polarity="positive"/>
        </aspectCategories>
    </sentence>
    <sentence id="1632">
        <text>Still, any quibbles about the bill were off-set by the pour-your-own measures of liquers which were courtesey of the house...</text>
        <aspectTerms>
            <aspectTerm term="bill" polarity="conflict" from="30" to="34"/>
            <aspectTerm term="measures of liquers" polarity="positive" from="69" to="88"/>
        </aspectTerms>
        <aspectCategories>
            <aspectCategory category="food" polarity="positive"/>
            <aspectCategory category="price" polarity="conflict"/>
        </aspectCategories>
    </sentence>
    <sentence id="1961">
        <text>The table service could have been a little more attentive but as someone who also works in the service industry, I understood they were busy.</text>
        <aspectTerms>
            <aspectTerm term="table service" polarity="conflict" from="4" to="17"/>
            <aspectTerm term="service" polarity="neutral" from="95" to="102"/>
        </aspectTerms>
        <aspectCategories>
            <aspectCategory category="service" polarity="conflict"/>
        </aspectCategories>
    </sentence>
    <sentence id="710">
        <text>It's not mind-blowing, but to me, thai food never is and never will be.</text>
        <aspectTerms>
            <aspectTerm term="thai food" polarity="neutral" from="34" to="43"/>
        </aspectTerms>
        <aspectCategories>
            <aspectCategory category="food" polarity="neutral"/>
        </aspectCategories>
    </sentence>
    <sentence id="911">
        <text>Food was very good as well, considering that we tried the budget selection (though I wish the pork belly that I ordered was roasted a bit longer, so that fat was more of a melt-in-your-mouth experience).</text>
        <aspectTerms>
            <aspectTerm term="Food" polarity="positive" from="0" to="4"/>
            <aspectTerm term="pork belly" polarity="negative" from="94" to="104"/>
            <aspectTerm term="fat" polarity="negative" from="154" to="157"/>
        </aspectTerms>
        <aspectCategories>
            <aspectCategory category="food" polarity="conflict"/>
        </aspectCategories>
    </sentence>
    <sentence id="3607">
        <text>Although, one night we went it was super cheesy, and another night it was less cheesy.</text>
        <aspectCategories>
            <aspectCategory category="food" polarity="conflict"/>
        </aspectCategories>
    </sentence>
    <sentence id="1955">
        <text>Even though it is a little loud, you don't have to yell at each other to talk.</text>
        <aspectCategories>
            <aspectCategory category="ambience" polarity="conflict"/>
        </aspectCategories>
    </sentence>
    <sentence id="2903">
        <text>i've been to sapphire twice and both times the food was fine, if not good.</text>
        <aspectTerms>
            <aspectTerm term="food" polarity="positive" from="47" to="51"/>
        </aspectTerms>
        <aspectCategories>
            <aspectCategory category="food" polarity="positive"/>
        </aspectCategories>
    </sentence>
    <sentence id="1887">
        <text>It is kinda nosiy and the tables are close together but it's still a beautiful place to enjoy a nice dinner.</text>
        <aspectTerms>
            <aspectTerm term="tables" polarity="negative" from="26" to="32"/>
            <aspectTerm term="dinner" polarity="positive" from="101" to="107"/>
            <aspectTerm term="place" polarity="positive" from="79" to="84"/>
        </aspectTerms>
        <aspectCategories>
            <aspectCategory category="ambience" polarity="conflict"/>
        </aspectCategories>
    </sentence>
    <sentence id="3495">
        <text>Was surprisingly disappointed.</text>
        <aspectCategories>
            <aspectCategory category="anecdotes/miscellaneous" polarity="negative"/>
        </aspectCategories>
    </sentence>
    <sentence id="1273">
        <text>I love the fact that the pizza tastes so good and is so cheap.</text>
        <aspectTerms>
            <aspectTerm term="pizza" polarity="positive" from="25" to="30"/>
        </aspectTerms>
        <aspectCategories>
            <aspectCategory category="food" polarity="positive"/>
            <aspectCategory category="price" polarity="positive"/>
        </aspectCategories>
    </sentence>
    <sentence id="590">
        <text>Nicky the Nose at the bar is a treat.</text>
        <aspectTerms>
            <aspectTerm term="bar" polarity="neutral" from="22" to="25"/>
        </aspectTerms>
        <aspectCategories>
            <aspectCategory category="service" polarity="positive"/>
        </aspectCategories>
    </sentence>
    <sentence id="762">
        <text>I went to Ruby Foo's after work with a group of 6.</text>
        <aspectCategories>
            <aspectCategory category="anecdotes/miscellaneous" polarity="neutral"/>
        </aspectCategories>
    </sentence>
    <sentence id="3374">
        <text>I'm amazed we haven't been kicked out of this place yet.</text>
        <aspectCategories>
            <aspectCategory category="anecdotes/miscellaneous" polarity="neutral"/>
        </aspectCategories>
    </sentence>
    <sentence id="179">
        <text>Service was prompt, friendly and great.</text>
        <aspectTerms>
            <aspectTerm term="Service" polarity="positive" from="0" to="7"/>
        </aspectTerms>
        <aspectCategories>
            <aspectCategory category="service" polarity="positive"/>
        </aspectCategories>
    </sentence>
    <sentence id="109">
        <text>I haven't eat a lamb chop as delicious as that,the salads are really nice dressed with lemon and extra virgnin olive oil.</text>
        <aspectTerms>
            <aspectTerm term="lamb chop" polarity="positive" from="16" to="25"/>
            <aspectTerm term="salads" polarity="positive" from="51" to="57"/>
            <aspectTerm term="lemon" polarity="positive" from="87" to="92"/>
            <aspectTerm term="extra virgnin olive oil" polarity="positive" from="97" to="120"/>
        </aspectTerms>
        <aspectCategories>
            <aspectCategory category="food" polarity="positive"/>
        </aspectCategories>
    </sentence>
    <sentence id="339">
        <text>The sushi was awful!</text>
        <aspectTerms>
            <aspectTerm term="sushi" polarity="negative" from="4" to="9"/>
        </aspectTerms>
        <aspectCategories>
            <aspectCategory category="food" polarity="negative"/>
        </aspectCategories>
    </sentence>
    <sentence id="489">
        <text>Katz's has been a NYC original for over 100 years.</text>
        <aspectCategories>
            <aspectCategory category="anecdotes/miscellaneous" polarity="positive"/>
        </aspectCategories>
    </sentence>
    <sentence id="2487">
        <text>You can get an excellent meal at most of the many Indian restaurants on nearby Lexington Avenue for the cost of one the dainty dishes here.</text>
        <aspectTerms>
            <aspectTerm term="meal" polarity="positive" from="25" to="29"/>
            <aspectTerm term="cost" polarity="conflict" from="104" to="108"/>
            <aspectTerm term="dishes" polarity="positive" from="127" to="133"/>
        </aspectTerms>
        <aspectCategories>
            <aspectCategory category="price" polarity="negative"/>
        </aspectCategories>
    </sentence>
    <sentence id="499">
        <text>The Pastrami sandwich was like buttah and with pickles and an icy cold beer to wash it down, it was a pleasurable experience.</text>
        <aspectTerms>
            <aspectTerm term="Pastrami sandwich" polarity="positive" from="4" to="21"/>
            <aspectTerm term="beer" polarity="positive" from="71" to="75"/>
            <aspectTerm term="pickles" polarity="positive" from="47" to="54"/>
        </aspectTerms>
        <aspectCategories>
            <aspectCategory category="food" polarity="positive"/>
        </aspectCategories>
    </sentence>
    <sentence id="2589">
        <text>The plain pizza was soggy and the creative wild mushroom(third generation-Fornini) pizza we had was drenched with truffle oil in the middle( again making it soggy) and nothingon the rest.</text>
        <aspectTerms>
            <aspectTerm term="plain pizza" polarity="negative" from="4" to="15"/>
            <aspectTerm term="truffle oil" polarity="neutral" from="114" to="125"/>
            <aspectTerm term="wild mushroom(third generation-Fornini) pizza" polarity="positive" from="43" to="88"/>
        </aspectTerms>
        <aspectCategories>
            <aspectCategory category="food" polarity="negative"/>
        </aspectCategories>
    </sentence>
    <sentence id="3701">
        <text>Late nite omelletes are not good here, there is no variety!</text>
        <aspectTerms>
            <aspectTerm term="omelletes" polarity="negative" from="10" to="19"/>
        </aspectTerms>
        <aspectCategories>
            <aspectCategory category="food" polarity="negative"/>
        </aspectCategories>
    </sentence>
    <sentence id="381">
        <text>Everything at Sala Thai is tasty and well-portioned.</text>
        <aspectCategories>
            <aspectCategory category="food" polarity="positive"/>
        </aspectCategories>
    </sentence>
    <sentence id="3050">
        <text>After all that, they complained to me about the small tip.</text>
        <aspectTerms>
            <aspectTerm term="tip" polarity="negative" from="54" to="57"/>
        </aspectTerms>
        <aspectCategories>
            <aspectCategory category="service" polarity="negative"/>
        </aspectCategories>
    </sentence>
    <sentence id="1185">
        <text>It's a great place to pick up a cheap lunch or dinner.</text>
        <aspectTerms>
            <aspectTerm term="lunch" polarity="positive" from="38" to="43"/>
            <aspectTerm term="dinner" polarity="positive" from="47" to="53"/>
        </aspectTerms>
        <aspectCategories>
            <aspectCategory category="price" polarity="positive"/>
        </aspectCategories>
    </sentence>
    <sentence id="1555">
        <text>Behind this counter, two men are squeezed in.</text>
        <aspectTerms>
            <aspectTerm term="counter" polarity="negative" from="12" to="19"/>
        </aspectTerms>
        <aspectCategories>
            <aspectCategory category="ambience" polarity="negative"/>
        </aspectCategories>
    </sentence>
    <sentence id="1112">
        <text>Great find!!!</text>
        <aspectCategories>
            <aspectCategory category="anecdotes/miscellaneous" polarity="positive"/>
        </aspectCategories>
    </sentence>
    <sentence id="3368">
        <text>If only they delivered, they'd make a mint!</text>
        <aspectCategories>
            <aspectCategory category="anecdotes/miscellaneous" polarity="positive"/>
        </aspectCategories>
    </sentence>
    <sentence id="1032">
        <text>Whenever you need a Sushi fix, Mizu will be there with quality fish and great service.</text>
        <aspectTerms>
            <aspectTerm term="fish" polarity="positive" from="63" to="67"/>
            <aspectTerm term="service" polarity="positive" from="78" to="85"/>
            <aspectTerm term="Sushi fix" polarity="positive" from="20" to="29"/>
        </aspectTerms>
        <aspectCategories>
            <aspectCategory category="food" polarity="positive"/>
            <aspectCategory category="service" polarity="positive"/>
        </aspectCategories>
    </sentence>
    <sentence id="1124">
        <text>Our waitress was sweet and accomodating, not overbearing.</text>
        <aspectTerms>
            <aspectTerm term="waitress" polarity="positive" from="4" to="12"/>
        </aspectTerms>
        <aspectCategories>
            <aspectCategory category="service" polarity="positive"/>
        </aspectCategories>
    </sentence>
    <sentence id="1663">
        <text>Went there with my wife and we had to wait for a table even though you could see there many that were empty with not reservation sigh on them.</text>
        <aspectTerms>
            <aspectTerm term="reservation sigh" polarity="neutral" from="117" to="133"/>
            <aspectTerm term="table" polarity="negative" from="49" to="54"/>
        </aspectTerms>
        <aspectCategories>
            <aspectCategory category="service" polarity="negative"/>
        </aspectCategories>
    </sentence>
    <sentence id="1690">
        <text>I was really disappointed ant wanted to tell everyone not to go eat or even take out food from there.</text>
        <aspectTerms>
            <aspectTerm term="food" polarity="negative" from="85" to="89"/>
        </aspectTerms>
        <aspectCategories>
            <aspectCategory category="anecdotes/miscellaneous" polarity="negative"/>
        </aspectCategories>
    </sentence>
    <sentence id="788">
        <text>The website and rating makes this place look wonderful but in reality it was very disappointing.</text>
        <aspectTerms>
            <aspectTerm term="place" polarity="conflict" from="34" to="39"/>
        </aspectTerms>
        <aspectCategories>
            <aspectCategory category="ambience" polarity="conflict"/>
            <aspectCategory category="anecdotes/miscellaneous" polarity="conflict"/>
        </aspectCategories>
    </sentence>
    <sentence id="1780">
        <text>Despite a slightly limited menu, everything prepared is done to perfection, ultra fresh and a work of food art.</text>
        <aspectTerms>
            <aspectTerm term="menu" polarity="negative" from="27" to="31"/>
            <aspectTerm term="food art" polarity="positive" from="102" to="110"/>
        </aspectTerms>
        <aspectCategories>
            <aspectCategory category="food" polarity="conflict"/>
        </aspectCategories>
    </sentence>
    <sentence id="742">
        <text>The outdoor atmosphere of sitting on the sidewalk watching the world go by 50 feet away on 6th avenue on a cool evening was wonderful.</text>
        <aspectTerms>
            <aspectTerm term="outdoor atmosphere" polarity="positive" from="4" to="22"/>
        </aspectTerms>
        <aspectCategories>
            <aspectCategory category="ambience" polarity="positive"/>
        </aspectCategories>
    </sentence>
    <sentence id="1471">
        <text>A large is $20, and toppings are about $3 each.</text>
        <aspectTerms>
            <aspectTerm term="toppings" polarity="neutral" from="20" to="28"/>
        </aspectTerms>
        <aspectCategories>
            <aspectCategory category="price" polarity="negative"/>
        </aspectCategories>
    </sentence>
    <sentence id="1789">
        <text>In any event, this is a place I'll be sure to stop by again when I'm in this part of town.</text>
        <aspectCategories>
            <aspectCategory category="anecdotes/miscellaneous" polarity="positive"/>
        </aspectCategories>
    </sentence>
    <sentence id="2751">
        <text>I definitely wouldn't go back.</text>
        <aspectCategories>
            <aspectCategory category="anecdotes/miscellaneous" polarity="negative"/>
        </aspectCategories>
    </sentence>
    <sentence id="1189">
        <text>It is not worth for that bucks.</text>
        <aspectCategories>
            <aspectCategory category="price" polarity="negative"/>
        </aspectCategories>
    </sentence>
    <sentence id="3352">
        <text>brick oven gallery is My pick for best pizza restaurant anywhere.</text>
        <aspectTerms>
            <aspectTerm term="pizza" polarity="positive" from="39" to="44"/>
        </aspectTerms>
        <aspectCategories>
            <aspectCategory category="anecdotes/miscellaneous" polarity="positive"/>
        </aspectCategories>
    </sentence>
    <sentence id="3315">
        <text>Add to that great service and great food at a reasonable price and you have yourself the beginning of a great evening.</text>
        <aspectTerms>
            <aspectTerm term="service" polarity="positive" from="18" to="25"/>
            <aspectTerm term="food" polarity="positive" from="36" to="40"/>
            <aspectTerm term="price" polarity="positive" from="57" to="62"/>
        </aspectTerms>
        <aspectCategories>
            <aspectCategory category="food" polarity="positive"/>
            <aspectCategory category="price" polarity="positive"/>
            <aspectCategory category="service" polarity="positive"/>
        </aspectCategories>
    </sentence>
    <sentence id="3393">
        <text>For many people, this may not seem like Aunthentic Thai food because most places in NYC arent quite authentic.</text>
        <aspectTerms>
            <aspectTerm term="Thai food" polarity="negative" from="51" to="60"/>
        </aspectTerms>
        <aspectCategories>
            <aspectCategory category="food" polarity="negative"/>
        </aspectCategories>
    </sentence>
    <sentence id="2157">
        <text>Growing up in NY, I have eaten my share of bagels.</text>
        <aspectTerms>
            <aspectTerm term="bagels" polarity="neutral" from="43" to="49"/>
        </aspectTerms>
        <aspectCategories>
            <aspectCategory category="anecdotes/miscellaneous" polarity="neutral"/>
        </aspectCategories>
    </sentence>
    <sentence id="3018">
        <text>Oh, don't even let me start with how expensive the bills were!</text>
        <aspectTerms>
            <aspectTerm term="bills" polarity="negative" from="51" to="56"/>
        </aspectTerms>
        <aspectCategories>
            <aspectCategory category="price" polarity="negative"/>
        </aspectCategories>
    </sentence>
    <sentence id="1401">
        <text>A hearty two thumbs up!</text>
        <aspectCategories>
            <aspectCategory category="anecdotes/miscellaneous" polarity="positive"/>
        </aspectCategories>
    </sentence>
    <sentence id="257">
        <text>The scallion pancakes and fried dumplings were nothing out of the ordinary.</text>
        <aspectTerms>
            <aspectTerm term="scallion pancakes" polarity="neutral" from="4" to="21"/>
            <aspectTerm term="fried dumplings" polarity="neutral" from="26" to="41"/>
        </aspectTerms>
        <aspectCategories>
            <aspectCategory category="food" polarity="neutral"/>
        </aspectCategories>
    </sentence>
    <sentence id="813">
        <text>All the appetizers and salads were fabulous, the steak was mouth watering and the pasta was delicious!!!</text>
        <aspectTerms>
            <aspectTerm term="appetizers" polarity="positive" from="8" to="18"/>
            <aspectTerm term="salads" polarity="positive" from="23" to="29"/>
            <aspectTerm term="steak" polarity="positive" from="49" to="54"/>
            <aspectTerm term="pasta" polarity="positive" from="82" to="87"/>
        </aspectTerms>
        <aspectCategories>
            <aspectCategory category="food" polarity="positive"/>
        </aspectCategories>
    </sentence>
    <sentence id="2862">
        <text>Besides having the table we had been promised given to other restaurant patrons twice before we were actually seated, we were served dishes we hadn't ordered three times, received one of our orders 20 minutes after the rest of the table had been served (and that order was undercooked), and charged $45 more than we should have been on our bill.</text>
        <aspectTerms>
            <aspectTerm term="table" polarity="negative" from="19" to="24"/>
            <aspectTerm term="served" polarity="negative" from="126" to="132"/>
            <aspectTerm term="dishes" polarity="negative" from="133" to="139"/>
            <aspectTerm term="table" polarity="negative" from="231" to="236"/>
            <aspectTerm term="served" polarity="negative" from="246" to="252"/>
            <aspectTerm term="bill" polarity="negative" from="340" to="344"/>
        </aspectTerms>
        <aspectCategories>
            <aspectCategory category="service" polarity="negative"/>
            <aspectCategory category="price" polarity="negative"/>
        </aspectCategories>
    </sentence>
    <sentence id="3292">
        <text>Service is top notch.</text>
        <aspectTerms>
            <aspectTerm term="Service" polarity="positive" from="0" to="7"/>
        </aspectTerms>
        <aspectCategories>
            <aspectCategory category="service" polarity="positive"/>
        </aspectCategories>
    </sentence>
    <sentence id="3343">
        <text>The food now is inconsistent.</text>
        <aspectTerms>
            <aspectTerm term="food" polarity="negative" from="4" to="8"/>
        </aspectTerms>
        <aspectCategories>
            <aspectCategory category="food" polarity="negative"/>
        </aspectCategories>
    </sentence>
    <sentence id="3045">
        <text>All pretty good.</text>
        <aspectCategories>
            <aspectCategory category="anecdotes/miscellaneous" polarity="positive"/>
        </aspectCategories>
    </sentence>
    <sentence id="3135">
        <text>You can also special order any kind of dumpling,etc.</text>
        <aspectTerms>
            <aspectTerm term="dumpling" polarity="positive" from="39" to="47"/>
        </aspectTerms>
        <aspectCategories>
            <aspectCategory category="anecdotes/miscellaneous" polarity="positive"/>
        </aspectCategories>
    </sentence>
    <sentence id="3391">
        <text>you guys rock.</text>
        <aspectCategories>
            <aspectCategory category="anecdotes/miscellaneous" polarity="positive"/>
        </aspectCategories>
    </sentence>
    <sentence id="3651">
        <text>Chance is a joke.</text>
        <aspectCategories>
            <aspectCategory category="anecdotes/miscellaneous" polarity="negative"/>
        </aspectCategories>
    </sentence>
    <sentence id="2018">
        <text>I was pretty much full after our fondue appetizer.</text>
        <aspectTerms>
            <aspectTerm term="fondue appetizer" polarity="neutral" from="33" to="49"/>
        </aspectTerms>
        <aspectCategories>
            <aspectCategory category="food" polarity="positive"/>
            <aspectCategory category="anecdotes/miscellaneous" polarity="positive"/>
        </aspectCategories>
    </sentence>
    <sentence id="3551">
        <text>BE CAREFUL before you request extra spice.</text>
        <aspectTerms>
            <aspectTerm term="spice" polarity="neutral" from="36" to="41"/>
        </aspectTerms>
        <aspectCategories>
            <aspectCategory category="food" polarity="neutral"/>
        </aspectCategories>
    </sentence>
    <sentence id="2355">
        <text>The octopus eaters were floored by the Octopus salad.</text>
        <aspectTerms>
            <aspectTerm term="Octopus salad" polarity="positive" from="39" to="52"/>
        </aspectTerms>
        <aspectCategories>
            <aspectCategory category="food" polarity="positive"/>
        </aspectCategories>
    </sentence>
    <sentence id="3178">
        <text>We thought that this place is using too much of MSG cooking in the foods.</text>
        <aspectTerms>
            <aspectTerm term="foods" polarity="negative" from="67" to="72"/>
            <aspectTerm term="MSG cooking" polarity="negative" from="48" to="59"/>
        </aspectTerms>
        <aspectCategories>
            <aspectCategory category="food" polarity="negative"/>
        </aspectCategories>
    </sentence>
    <sentence id="586">
        <text>I was at Rao's last Wed.</text>
        <aspectCategories>
            <aspectCategory category="anecdotes/miscellaneous" polarity="neutral"/>
        </aspectCategories>
    </sentence>
    <sentence id="2211">
        <text>And the Tom Kha soup was pathetic.</text>
        <aspectTerms>
            <aspectTerm term="Tom Kha soup" polarity="negative" from="8" to="20"/>
        </aspectTerms>
        <aspectCategories>
            <aspectCategory category="food" polarity="negative"/>
        </aspectCategories>
    </sentence>
    <sentence id="2317">
        <text>I started out with a Bombay beer which was big enough for two.</text>
        <aspectTerms>
            <aspectTerm term="Bombay beer" polarity="positive" from="21" to="32"/>
        </aspectTerms>
        <aspectCategories>
            <aspectCategory category="food" polarity="positive"/>
        </aspectCategories>
    </sentence>
    <sentence id="175">
        <text>The decor is vibrant and eye-pleasing with several semi-private boths on the right side of the dining hall, which are great for a date.</text>
        <aspectTerms>
            <aspectTerm term="decor" polarity="positive" from="4" to="9"/>
            <aspectTerm term="dining hall" polarity="positive" from="95" to="106"/>
            <aspectTerm term="semi-private boths" polarity="positive" from="51" to="69"/>
        </aspectTerms>
        <aspectCategories>
            <aspectCategory category="ambience" polarity="positive"/>
        </aspectCategories>
    </sentence>
    <sentence id="1609">
        <text>Service was quick.</text>
        <aspectTerms>
            <aspectTerm term="Service" polarity="positive" from="0" to="7"/>
        </aspectTerms>
        <aspectCategories>
            <aspectCategory category="service" polarity="positive"/>
        </aspectCategories>
    </sentence>
    <sentence id="2706">
        <text>Tends to turn people away.</text>
        <aspectCategories>
            <aspectCategory category="anecdotes/miscellaneous" polarity="negative"/>
        </aspectCategories>
    </sentence>
    <sentence id="1860">
        <text>We thought this a prelude to what the evening will be like.</text>
        <aspectCategories>
            <aspectCategory category="anecdotes/miscellaneous" polarity="neutral"/>
        </aspectCategories>
    </sentence>
    <sentence id="961">
        <text>I was turned on to this restaurant by a fellow foodie friend of mine, and have been going back regularly ever since.</text>
        <aspectCategories>
            <aspectCategory category="anecdotes/miscellaneous" polarity="positive"/>
        </aspectCategories>
    </sentence>
    <sentence id="1057">
        <text>Drawbacks: service is slow and they don't toast!</text>
        <aspectTerms>
            <aspectTerm term="service" polarity="negative" from="11" to="18"/>
        </aspectTerms>
        <aspectCategories>
            <aspectCategory category="service" polarity="negative"/>
        </aspectCategories>
    </sentence>
    <sentence id="3188">
        <text>Went there for an office lunch.</text>
        <aspectTerms>
            <aspectTerm term="office lunch" polarity="neutral" from="18" to="30"/>
        </aspectTerms>
        <aspectCategories>
            <aspectCategory category="anecdotes/miscellaneous" polarity="neutral"/>
        </aspectCategories>
    </sentence>
    <sentence id="65">
        <text>I have been doing all of the above at the Heartland Brewery for over 5 years now and I HAVE NEVER BEEN DISAPPOINTED!</text>
        <aspectCategories>
            <aspectCategory category="anecdotes/miscellaneous" polarity="positive"/>
        </aspectCategories>
    </sentence>
    <sentence id="2735">
        <text>Everytime I decide to try another place on the UES, I get angry that I didn't just go to Zucchero Pomodori.</text>
        <aspectCategories>
            <aspectCategory category="anecdotes/miscellaneous" polarity="conflict"/>
        </aspectCategories>
    </sentence>
    <sentence id="2882">
        <text>The sweet lassi was excellent as was the lamb chettinad and the garlic naan but the rasamalai was forgettable.</text>
        <aspectTerms>
            <aspectTerm term="sweet lassi" polarity="positive" from="4" to="15"/>
            <aspectTerm term="lamb chettinad" polarity="positive" from="41" to="55"/>
            <aspectTerm term="garlic naan" polarity="positive" from="64" to="75"/>
            <aspectTerm term="rasamalai" polarity="negative" from="84" to="93"/>
        </aspectTerms>
        <aspectCategories>
            <aspectCategory category="food" polarity="conflict"/>
        </aspectCategories>
    </sentence>
    <sentence id="1948">
        <text>We've been following chef Lyle's food around New York for 15 years and while remaining classic, his innovations with bistro fare have made us return and return.</text>
        <aspectTerms>
            <aspectTerm term="bistro fare" polarity="positive" from="117" to="128"/>
            <aspectTerm term="chef" polarity="positive" from="21" to="25"/>
            <aspectTerm term="food" polarity="positive" from="33" to="37"/>
        </aspectTerms>
        <aspectCategories>
            <aspectCategory category="food" polarity="positive"/>
        </aspectCategories>
    </sentence>
    <sentence id="2041">
        <text>The best thing I tasted were the lambchops.</text>
        <aspectTerms>
            <aspectTerm term="lambchops" polarity="positive" from="33" to="42"/>
        </aspectTerms>
        <aspectCategories>
            <aspectCategory category="food" polarity="positive"/>
        </aspectCategories>
    </sentence>
    <sentence id="1046">
        <text>it's delicious!</text>
        <aspectCategories>
            <aspectCategory category="food" polarity="positive"/>
        </aspectCategories>
    </sentence>
    <sentence id="1656">
        <text>The spicy tuna and salmon are the best we've ever had.</text>
        <aspectTerms>
            <aspectTerm term="spicy tuna" polarity="positive" from="4" to="14"/>
            <aspectTerm term="salmon" polarity="positive" from="19" to="25"/>
        </aspectTerms>
        <aspectCategories>
            <aspectCategory category="food" polarity="positive"/>
        </aspectCategories>
    </sentence>
    <sentence id="3440">
        <text>Even though its good seafood, the prices are too high.</text>
        <aspectTerms>
            <aspectTerm term="seafood" polarity="positive" from="21" to="28"/>
            <aspectTerm term="prices" polarity="negative" from="34" to="40"/>
        </aspectTerms>
        <aspectCategories>
            <aspectCategory category="food" polarity="positive"/>
            <aspectCategory category="price" polarity="negative"/>
        </aspectCategories>
    </sentence>
    <sentence id="870">
        <text>In addition, the food is very good and the prices are reasonable.</text>
        <aspectTerms>
            <aspectTerm term="food" polarity="positive" from="17" to="21"/>
            <aspectTerm term="prices" polarity="positive" from="43" to="49"/>
        </aspectTerms>
        <aspectCategories>
            <aspectCategory category="food" polarity="positive"/>
            <aspectCategory category="price" polarity="positive"/>
        </aspectCategories>
    </sentence>
    <sentence id="2986">
        <text>Upon entering, we were greeted by the owners, Steven and Frederick, who went out of their way to be more than gracious hosts.</text>
        <aspectTerms>
            <aspectTerm term="owners" polarity="positive" from="38" to="44"/>
            <aspectTerm term="hosts" polarity="positive" from="119" to="124"/>
        </aspectTerms>
        <aspectCategories>
            <aspectCategory category="service" polarity="positive"/>
        </aspectCategories>
    </sentence>
    <sentence id="288">
        <text>If you live outside the neighborhood, don't bother!</text>
        <aspectCategories>
            <aspectCategory category="anecdotes/miscellaneous" polarity="negative"/>
        </aspectCategories>
    </sentence>
    <sentence id="284">
        <text>Been going here since it opened have seen the quality value decrease considerably.</text>
        <aspectTerms>
            <aspectTerm term="quality value" polarity="negative" from="46" to="59"/>
        </aspectTerms>
        <aspectCategories>
            <aspectCategory category="anecdotes/miscellaneous" polarity="negative"/>
        </aspectCategories>
    </sentence>
    <sentence id="3418">
        <text>Meat dishes now adorn the selections, although there's still a large number of vegetarian-friendly choices.</text>
        <aspectTerms>
            <aspectTerm term="Meat dishes" polarity="neutral" from="0" to="11"/>
            <aspectTerm term="vegetarian-friendly choices" polarity="positive" from="79" to="106"/>
        </aspectTerms>
        <aspectCategories>
            <aspectCategory category="food" polarity="neutral"/>
        </aspectCategories>
    </sentence>
    <sentence id="3358">
        <text>I never had anything I didn't like here.</text>
        <aspectCategories>
            <aspectCategory category="anecdotes/miscellaneous" polarity="positive"/>
        </aspectCategories>
    </sentence>
    <sentence id="83">
        <text>Reasonable prices.</text>
        <aspectTerms>
            <aspectTerm term="prices" polarity="positive" from="11" to="17"/>
        </aspectTerms>
        <aspectCategories>
            <aspectCategory category="price" polarity="positive"/>
        </aspectCategories>
    </sentence>
    <sentence id="2940">
        <text>they bring service up a notch by offerng complementary amuse bouche to all tables and gave us a small dessert for our celebration.</text>
        <aspectTerms>
            <aspectTerm term="amuse bouche" polarity="positive" from="55" to="67"/>
            <aspectTerm term="dessert" polarity="positive" from="102" to="109"/>
            <aspectTerm term="tables" polarity="positive" from="75" to="81"/>
            <aspectTerm term="service" polarity="positive" from="11" to="18"/>
        </aspectTerms>
        <aspectCategories>
            <aspectCategory category="service" polarity="positive"/>
        </aspectCategories>
    </sentence>
    <sentence id="2141">
        <text>Try the crunchy tuna, it is to die for.</text>
        <aspectTerms>
            <aspectTerm term="crunchy tuna" polarity="positive" from="8" to="20"/>
        </aspectTerms>
        <aspectCategories>
            <aspectCategory category="food" polarity="positive"/>
        </aspectCategories>
    </sentence>
    <sentence id="1854">
        <text>It won't break the bank but I also wouldnt come back for the food.</text>
        <aspectTerms>
            <aspectTerm term="food" polarity="negative" from="61" to="65"/>
        </aspectTerms>
        <aspectCategories>
            <aspectCategory category="food" polarity="negative"/>
            <aspectCategory category="price" polarity="conflict"/>
        </aspectCategories>
    </sentence>
    <sentence id="396">
        <text>All in all, this midtown gem instantly became one of my favorite sushi restaurants in the city.</text>
        <aspectTerms>
            <aspectTerm term="sushi" polarity="positive" from="65" to="70"/>
        </aspectTerms>
        <aspectCategories>
            <aspectCategory category="anecdotes/miscellaneous" polarity="positive"/>
        </aspectCategories>
    </sentence>
    <sentence id="3471">
        <text>I've been to Joya twice and I will never go again.</text>
        <aspectCategories>
            <aspectCategory category="anecdotes/miscellaneous" polarity="negative"/>
        </aspectCategories>
    </sentence>
    <sentence id="3577">
        <text>So rushing us out was absolutely unnecessary!</text>
        <aspectCategories>
            <aspectCategory category="anecdotes/miscellaneous" polarity="negative"/>
        </aspectCategories>
    </sentence>
    <sentence id="2283">
        <text>However it is the ONLY Taiwanese restaurant in town.</text>
        <aspectCategories>
            <aspectCategory category="anecdotes/miscellaneous" polarity="neutral"/>
        </aspectCategories>
    </sentence>
    <sentence id="614">
        <text>It is a lot of fun with live entertainment and all kinds of Disney type special effects.</text>
        <aspectTerms>
            <aspectTerm term="live entertainment" polarity="positive" from="24" to="42"/>
            <aspectTerm term="special effects" polarity="positive" from="72" to="87"/>
        </aspectTerms>
        <aspectCategories>
            <aspectCategory category="ambience" polarity="positive"/>
        </aspectCategories>
    </sentence>
    <sentence id="3012">
        <text>if you're looking for perfect traditional sushi, go here - if you're looking for interesting combinations, try sushi of gari's (east side).</text>
        <aspectTerms>
            <aspectTerm term="sushi" polarity="positive" from="42" to="47"/>
            <aspectTerm term="sushi" polarity="positive" from="111" to="116"/>
        </aspectTerms>
        <aspectCategories>
            <aspectCategory category="food" polarity="positive"/>
        </aspectCategories>
    </sentence>
    <sentence id="2621">
        <text>No refills on fountain drinks, though.</text>
        <aspectTerms>
            <aspectTerm term="fountain drinks" polarity="negative" from="14" to="29"/>
        </aspectTerms>
        <aspectCategories>
            <aspectCategory category="food" polarity="negative"/>
        </aspectCategories>
    </sentence>
    <sentence id="605">
        <text>Wow over 100 beers to choose from.</text>
        <aspectTerms>
            <aspectTerm term="beers" polarity="positive" from="13" to="18"/>
        </aspectTerms>
        <aspectCategories>
            <aspectCategory category="food" polarity="positive"/>
        </aspectCategories>
    </sentence>
    <sentence id="2017">
        <text>Be careful of portions - they're HUGE.</text>
        <aspectTerms>
            <aspectTerm term="portions" polarity="positive" from="14" to="22"/>
        </aspectTerms>
        <aspectCategories>
            <aspectCategory category="food" polarity="positive"/>
        </aspectCategories>
    </sentence>
    <sentence id="2974">
        <text>The Steak Tartare is a great bet, they fix it for you at the table.</text>
        <aspectTerms>
            <aspectTerm term="Steak Tartare" polarity="positive" from="4" to="17"/>
        </aspectTerms>
        <aspectCategories>
            <aspectCategory category="food" polarity="positive"/>
        </aspectCategories>
    </sentence>
    <sentence id="2456">
        <text>My first time there I happened not to like the Crab Croquette apt that i ordered and they were happy to change it for me without making no big deal.</text>
        <aspectTerms>
            <aspectTerm term="Crab Croquette apt" polarity="negative" from="47" to="65"/>
        </aspectTerms>
        <aspectCategories>
            <aspectCategory category="service" polarity="positive"/>
            <aspectCategory category="food" polarity="negative"/>
        </aspectCategories>
    </sentence>
    <sentence id="25">
        <text>Great for large groups and celebrations - our SUPER HAPPY waiter was the entertainment of the evening.</text>
        <aspectTerms>
            <aspectTerm term="waiter" polarity="positive" from="58" to="64"/>
        </aspectTerms>
        <aspectCategories>
            <aspectCategory category="service" polarity="positive"/>
            <aspectCategory category="anecdotes/miscellaneous" polarity="positive"/>
        </aspectCategories>
    </sentence>
    <sentence id="520">
        <text>Did I mention the wine?</text>
        <aspectTerms>
            <aspectTerm term="wine" polarity="neutral" from="18" to="22"/>
        </aspectTerms>
        <aspectCategories>
            <aspectCategory category="food" polarity="neutral"/>
        </aspectCategories>
    </sentence>
    <sentence id="3383">
        <text>Plus, on Wednesday nights the house wine is unlimited!</text>
        <aspectTerms>
            <aspectTerm term="house wine" polarity="positive" from="30" to="40"/>
        </aspectTerms>
        <aspectCategories>
            <aspectCategory category="food" polarity="positive"/>
        </aspectCategories>
    </sentence>
    <sentence id="2186">
        <text>It is by far my favorite restaurant in Brooklyn.</text>
        <aspectCategories>
            <aspectCategory category="anecdotes/miscellaneous" polarity="positive"/>
        </aspectCategories>
    </sentence>
    <sentence id="3478">
        <text>Now it's so crowded and loud you can't even talk to the person next to you.</text>
        <aspectCategories>
            <aspectCategory category="ambience" polarity="negative"/>
        </aspectCategories>
    </sentence>
    <sentence id="1283">
        <text>Love Pizza 33..</text>
        <aspectCategories>
            <aspectCategory category="anecdotes/miscellaneous" polarity="positive"/>
        </aspectCategories>
    </sentence>
    <sentence id="3411">
        <text>Even my Indian friend couldn't believe how good and tasty everything was.</text>
        <aspectCategories>
            <aspectCategory category="food" polarity="positive"/>
        </aspectCategories>
    </sentence>
    <sentence id="3221">
        <text>I'm from England, and Haru's was the best I had in NYC.</text>
        <aspectCategories>
            <aspectCategory category="anecdotes/miscellaneous" polarity="positive"/>
        </aspectCategories>
    </sentence>
    <sentence id="1923">
        <text>Less = More in their case.</text>
        <aspectCategories>
            <aspectCategory category="anecdotes/miscellaneous" polarity="positive"/>
        </aspectCategories>
    </sentence>
    <sentence id="756">
        <text>Ruby Foo's is a tourist trap.</text>
        <aspectCategories>
            <aspectCategory category="anecdotes/miscellaneous" polarity="negative"/>
        </aspectCategories>
    </sentence>
    <sentence id="1194">
        <text>I've been here a couple of times and have not been impressed.</text>
        <aspectCategories>
            <aspectCategory category="anecdotes/miscellaneous" polarity="negative"/>
        </aspectCategories>
    </sentence>
    <sentence id="3372">
        <text>I've been many time and have never been disappointed.</text>
        <aspectCategories>
            <aspectCategory category="anecdotes/miscellaneous" polarity="positive"/>
        </aspectCategories>
    </sentence>
    <sentence id="123">
        <text>Ciao Bella</text>
        <aspectCategories>
            <aspectCategory category="anecdotes/miscellaneous" polarity="neutral"/>
        </aspectCategories>
    </sentence>
    <sentence id="2522">
        <text>like saying her bread comes from a special bakery when we have seen her buying it dowtown manhathan.</text>
        <aspectTerms>
            <aspectTerm term="bread" polarity="negative" from="16" to="21"/>
        </aspectTerms>
        <aspectCategories>
            <aspectCategory category="food" polarity="negative"/>
            <aspectCategory category="service" polarity="negative"/>
        </aspectCategories>
    </sentence>
    <sentence id="2386">
        <text>The dim sum servings here are a bit larger than I'm used to.</text>
        <aspectTerms>
            <aspectTerm term="dim sum servings" polarity="neutral" from="4" to="20"/>
        </aspectTerms>
        <aspectCategories>
            <aspectCategory category="food" polarity="neutral"/>
        </aspectCategories>
    </sentence>
    <sentence id="3332">
        <text>However, in the summer of 2003, it seems the management has changed and the great big door has been replaced for a glass front ridding itself of the dark romantic getup.</text>
        <aspectTerms>
            <aspectTerm term="management" polarity="neutral" from="45" to="55"/>
            <aspectTerm term="door" polarity="positive" from="86" to="90"/>
            <aspectTerm term="glass front" polarity="negative" from="115" to="126"/>
        </aspectTerms>
        <aspectCategories>
            <aspectCategory category="service" polarity="neutral"/>
            <aspectCategory category="ambience" polarity="negative"/>
        </aspectCategories>
    </sentence>
    <sentence id="717">
        <text>We won't go to this place again for a good meal.</text>
        <aspectTerms>
            <aspectTerm term="meal" polarity="negative" from="43" to="47"/>
        </aspectTerms>
        <aspectCategories>
            <aspectCategory category="food" polarity="negative"/>
        </aspectCategories>
    </sentence>
    <sentence id="680">
        <text>It's a much more grown up restaurant compared to the rest of the street.</text>
        <aspectCategories>
            <aspectCategory category="ambience" polarity="neutral"/>
        </aspectCategories>
    </sentence>
    <sentence id="1345">
        <text>Barbecued codfish was gorgeously moist - as if poached - yet the fabulous texture was let down by curiously bland seasoning - a spice rub might have overwhelmed, however herb mix or other sauce would have done much to enhance.</text>
        <aspectTerms>
            <aspectTerm term="Barbecued codfish" polarity="positive" from="0" to="17"/>
            <aspectTerm term="seasoning" polarity="negative" from="114" to="123"/>
            <aspectTerm term="texture" polarity="conflict" from="74" to="81"/>
            <aspectTerm term="spice rub" polarity="negative" from="128" to="137"/>
            <aspectTerm term="herb mix" polarity="negative" from="170" to="178"/>
            <aspectTerm term="sauce" polarity="negative" from="188" to="193"/>
        </aspectTerms>
        <aspectCategories>
            <aspectCategory category="food" polarity="conflict"/>
        </aspectCategories>
    </sentence>
    <sentence id="3013">
        <text>We were treated with attitude ever since the moment we stepped into the restaurant!</text>
        <aspectCategories>
            <aspectCategory category="service" polarity="negative"/>
        </aspectCategories>
    </sentence>
    <sentence id="1159">
        <text>After dinner, take your date to the HUGE dance floor, probably one of the biggest you'll see in NY.</text>
        <aspectTerms>
            <aspectTerm term="dance floor" polarity="positive" from="41" to="52"/>
            <aspectTerm term="dinner" polarity="neutral" from="6" to="12"/>
        </aspectTerms>
        <aspectCategories>
            <aspectCategory category="ambience" polarity="positive"/>
        </aspectCategories>
    </sentence>
    <sentence id="3547">
        <text>Taj Mahal offeres gret value and great food.</text>
        <aspectTerms>
            <aspectTerm term="value" polarity="positive" from="23" to="28"/>
            <aspectTerm term="food" polarity="positive" from="39" to="43"/>
        </aspectTerms>
        <aspectCategories>
            <aspectCategory category="food" polarity="positive"/>
            <aspectCategory category="price" polarity="positive"/>
        </aspectCategories>
    </sentence>
    <sentence id="792">
        <text>Has the chef and owner changed???</text>
        <aspectTerms>
            <aspectTerm term="chef" polarity="neutral" from="8" to="12"/>
            <aspectTerm term="owner" polarity="neutral" from="17" to="22"/>
        </aspectTerms>
        <aspectCategories>
            <aspectCategory category="service" polarity="neutral"/>
        </aspectCategories>
    </sentence>
    <sentence id="2015">
        <text>My boyfriend and I recently had an early dinner at Artisanal and was satisfied with our experience.</text>
        <aspectTerms>
            <aspectTerm term="dinner" polarity="positive" from="41" to="47"/>
        </aspectTerms>
        <aspectCategories>
            <aspectCategory category="anecdotes/miscellaneous" polarity="positive"/>
        </aspectCategories>
    </sentence>
    <sentence id="92">
        <text>I absolutely Loved this place.</text>
        <aspectCategories>
            <aspectCategory category="anecdotes/miscellaneous" polarity="positive"/>
        </aspectCategories>
    </sentence>
    <sentence id="548">
        <text>I wish I lived there as I would eat at this place as often as possible!</text>
        <aspectCategories>
            <aspectCategory category="anecdotes/miscellaneous" polarity="positive"/>
        </aspectCategories>
    </sentence>
    <sentence id="3692">
        <text>But don't ever order bacon late at nite (either platter or in sandwiches, for that matter don't from any take out place) as it is from the morning frying turns out hard almost like bacos, hurt my molars.</text>
        <aspectTerms>
            <aspectTerm term="bacon" polarity="negative" from="21" to="26"/>
            <aspectTerm term="platter" polarity="negative" from="48" to="55"/>
            <aspectTerm term="in sandwiches" polarity="negative" from="59" to="72"/>
            <aspectTerm term="frying" polarity="negative" from="147" to="153"/>
            <aspectTerm term="bacos" polarity="negative" from="181" to="186"/>
        </aspectTerms>
        <aspectCategories>
            <aspectCategory category="food" polarity="negative"/>
        </aspectCategories>
    </sentence>
    <sentence id="1209">
        <text>Outstanding Bagels, but you get what you pay for.</text>
        <aspectTerms>
            <aspectTerm term="Bagels" polarity="positive" from="12" to="18"/>
        </aspectTerms>
        <aspectCategories>
            <aspectCategory category="food" polarity="positive"/>
            <aspectCategory category="price" polarity="negative"/>
        </aspectCategories>
    </sentence>
    <sentence id="443">
        <text>Pizza - the only pizza in NYC that should not have additional toppings - the crust tastes like the best, freshly baked bread!</text>
        <aspectTerms>
            <aspectTerm term="Pizza" polarity="positive" from="0" to="5"/>
            <aspectTerm term="crust" polarity="positive" from="77" to="82"/>
            <aspectTerm term="pizza" polarity="positive" from="17" to="22"/>
            <aspectTerm term="toppings" polarity="neutral" from="62" to="70"/>
            <aspectTerm term="bread" polarity="positive" from="119" to="124"/>
        </aspectTerms>
        <aspectCategories>
            <aspectCategory category="food" polarity="positive"/>
        </aspectCategories>
    </sentence>
    <sentence id="400">
        <text>If you're in town, it's worth searching for another place.</text>
        <aspectCategories>
            <aspectCategory category="anecdotes/miscellaneous" polarity="negative"/>
        </aspectCategories>
    </sentence>
    <sentence id="1486">
        <text>I have tried the various slice joints around the village but this is by far the best one.</text>
        <aspectCategories>
            <aspectCategory category="anecdotes/miscellaneous" polarity="positive"/>
        </aspectCategories>
    </sentence>
    <sentence id="1377">
        <text>I found it on a cold night, the perfect spot to warm up.</text>
        <aspectTerms>
            <aspectTerm term="spot" polarity="positive" from="40" to="44"/>
        </aspectTerms>
        <aspectCategories>
            <aspectCategory category="ambience" polarity="positive"/>
        </aspectCategories>
    </sentence>
    <sentence id="1439">
        <text>They even have a section in the menu called American Chinese food!</text>
        <aspectTerms>
            <aspectTerm term="menu" polarity="negative" from="32" to="36"/>
            <aspectTerm term="American Chinese food" polarity="negative" from="44" to="65"/>
        </aspectTerms>
        <aspectCategories>
            <aspectCategory category="food" polarity="negative"/>
        </aspectCategories>
    </sentence>
    <sentence id="2741">
        <text>Service was warm and attentive, beef carpaachio was exellent (huge portion) and pasta was fresh and well-prepared.</text>
        <aspectTerms>
            <aspectTerm term="Service" polarity="positive" from="0" to="7"/>
            <aspectTerm term="beef carpaachio" polarity="positive" from="32" to="47"/>
            <aspectTerm term="pasta" polarity="positive" from="80" to="85"/>
            <aspectTerm term="portion" polarity="positive" from="67" to="74"/>
        </aspectTerms>
        <aspectCategories>
            <aspectCategory category="food" polarity="positive"/>
            <aspectCategory category="service" polarity="positive"/>
        </aspectCategories>
    </sentence>
    <sentence id="370">
        <text>kalbi and nebbiolo do work together.</text>
        <aspectTerms>
            <aspectTerm term="kalbi" polarity="neutral" from="0" to="5"/>
            <aspectTerm term="nebbiolo" polarity="neutral" from="10" to="18"/>
        </aspectTerms>
        <aspectCategories>
            <aspectCategory category="food" polarity="neutral"/>
        </aspectCategories>
    </sentence>
    <sentence id="599">
        <text>Best Italian food I ever had (and being Italian, that means alot).</text>
        <aspectTerms>
            <aspectTerm term="Italian food" polarity="positive" from="5" to="17"/>
        </aspectTerms>
        <aspectCategories>
            <aspectCategory category="food" polarity="positive"/>
        </aspectCategories>
    </sentence>
    <sentence id="803">
        <text>I will recommend Scopa to all of my friends for a place to go for wonderful Italian food.</text>
        <aspectTerms>
            <aspectTerm term="Italian food" polarity="positive" from="76" to="88"/>
        </aspectTerms>
        <aspectCategories>
            <aspectCategory category="food" polarity="positive"/>
        </aspectCategories>
    </sentence>
    <sentence id="1750">
        <text>Located at the end of a magnificent block.</text>
        <aspectTerms>
            <aspectTerm term="Located" polarity="positive" from="0" to="7"/>
        </aspectTerms>
        <aspectCategories>
            <aspectCategory category="ambience" polarity="positive"/>
        </aspectCategories>
    </sentence>
    <sentence id="737">
        <text>This restaurant is not worth the time, effort, or money to say the least.</text>
        <aspectCategories>
            <aspectCategory category="price" polarity="negative"/>
            <aspectCategory category="anecdotes/miscellaneous" polarity="negative"/>
        </aspectCategories>
    </sentence>
    <sentence id="847">
        <text>Looking around, I saw a room full of New Yorkers enjoying a real meal in a real restaurant, not a clubhouse of the fabulous trying to be seen.</text>
        <aspectTerms>
            <aspectTerm term="meal" polarity="positive" from="65" to="69"/>
            <aspectTerm term="room" polarity="neutral" from="24" to="28"/>
            <aspectTerm term="clubhouse" polarity="negative" from="98" to="107"/>
        </aspectTerms>
        <aspectCategories>
            <aspectCategory category="ambience" polarity="positive"/>
            <aspectCategory category="food" polarity="positive"/>
        </aspectCategories>
    </sentence>
    <sentence id="81">
        <text>Keep up the good work guys!</text>
        <aspectCategories>
            <aspectCategory category="anecdotes/miscellaneous" polarity="positive"/>
        </aspectCategories>
    </sentence>
    <sentence id="2144">
        <text>Hurley's is terrific!</text>
        <aspectCategories>
            <aspectCategory category="anecdotes/miscellaneous" polarity="positive"/>
        </aspectCategories>
    </sentence>
    <sentence id="1007">
        <text>They don't walk around with the trays of Dim Sum.</text>
        <aspectTerms>
            <aspectTerm term="trays of Dim Sum" polarity="neutral" from="32" to="48"/>
        </aspectTerms>
        <aspectCategories>
            <aspectCategory category="ambience" polarity="positive"/>
        </aspectCategories>
    </sentence>
    <sentence id="3687">
        <text>Took my sister here before attending a show one evening.</text>
        <aspectCategories>
            <aspectCategory category="anecdotes/miscellaneous" polarity="neutral"/>
        </aspectCategories>
    </sentence>
    <sentence id="1161">
        <text>Great bar, most gorgeous bartenders you've ever seen (specifically the blond lady).</text>
        <aspectTerms>
            <aspectTerm term="bar" polarity="positive" from="6" to="9"/>
            <aspectTerm term="bartenders" polarity="positive" from="25" to="35"/>
        </aspectTerms>
        <aspectCategories>
            <aspectCategory category="service" polarity="positive"/>
        </aspectCategories>
    </sentence>
    <sentence id="3123">
        <text>We were planning to get dessert but the waitress basically through the bill at us before we had a chance to order.</text>
        <aspectTerms>
            <aspectTerm term="dessert" polarity="neutral" from="24" to="31"/>
            <aspectTerm term="waitress" polarity="negative" from="40" to="48"/>
            <aspectTerm term="bill" polarity="neutral" from="71" to="75"/>
        </aspectTerms>
        <aspectCategories>
            <aspectCategory category="service" polarity="negative"/>
        </aspectCategories>
    </sentence>
    <sentence id="2301">
        <text>Really.</text>
        <aspectCategories>
            <aspectCategory category="anecdotes/miscellaneous" polarity="neutral"/>
        </aspectCategories>
    </sentence>
    <sentence id="3405">
        <text>I really loved the different and inovated touch that's the cheff gives to the food.</text>
        <aspectTerms>
            <aspectTerm term="cheff" polarity="positive" from="59" to="64"/>
            <aspectTerm term="food" polarity="positive" from="78" to="82"/>
        </aspectTerms>
        <aspectCategories>
            <aspectCategory category="food" polarity="positive"/>
        </aspectCategories>
    </sentence>
    <sentence id="3576">
        <text>Our friends have not arrived yet.</text>
        <aspectCategories>
            <aspectCategory category="anecdotes/miscellaneous" polarity="neutral"/>
        </aspectCategories>
    </sentence>
    <sentence id="3702">
        <text>They came out over cooked and the cheese was almost non existant.</text>
        <aspectTerms>
            <aspectTerm term="cheese" polarity="negative" from="34" to="40"/>
        </aspectTerms>
        <aspectCategories>
            <aspectCategory category="food" polarity="negative"/>
        </aspectCategories>
    </sentence>
    <sentence id="1911">
        <text>I had a terrific meal, and our server guided us toward a very nice wine in our price range, instead of allowing us to purchase a similarly priced wine that wasn't as good.</text>
        <aspectTerms>
            <aspectTerm term="meal" polarity="positive" from="17" to="21"/>
            <aspectTerm term="server" polarity="positive" from="31" to="37"/>
            <aspectTerm term="wine" polarity="positive" from="67" to="71"/>
            <aspectTerm term="wine" polarity="negative" from="146" to="150"/>
            <aspectTerm term="price range" polarity="positive" from="79" to="90"/>
            <aspectTerm term="priced" polarity="neutral" from="139" to="145"/>
        </aspectTerms>
        <aspectCategories>
            <aspectCategory category="food" polarity="positive"/>
            <aspectCategory category="service" polarity="positive"/>
        </aspectCategories>
    </sentence>
    <sentence id="703">
        <text>The svc can be a bit rude at times, esp if you have big group, but overall the restaurant is a must!</text>
        <aspectTerms>
            <aspectTerm term="svc" polarity="negative" from="4" to="7"/>
        </aspectTerms>
        <aspectCategories>
            <aspectCategory category="service" polarity="negative"/>
            <aspectCategory category="anecdotes/miscellaneous" polarity="positive"/>
        </aspectCategories>
    </sentence>
    <sentence id="619">
        <text>My husband and I thougt it would be great to go to the Jekyll and Hyde Pub for our anniversary, and to our surprise it was fantastic.</text>
        <aspectCategories>
            <aspectCategory category="anecdotes/miscellaneous" polarity="positive"/>
        </aspectCategories>
    </sentence>
    <sentence id="907">
        <text>Never once did I leave feeling unwelcome or impressed.</text>
        <aspectCategories>
            <aspectCategory category="anecdotes/miscellaneous" polarity="conflict"/>
        </aspectCategories>
    </sentence>
    <sentence id="1000">
        <text>The food is good, especially their more basic dishes, and the drinks are delicious.</text>
        <aspectTerms>
            <aspectTerm term="food" polarity="positive" from="4" to="8"/>
            <aspectTerm term="dishes" polarity="positive" from="46" to="52"/>
            <aspectTerm term="drinks" polarity="positive" from="62" to="68"/>
        </aspectTerms>
        <aspectCategories>
            <aspectCategory category="food" polarity="positive"/>
        </aspectCategories>
    </sentence>
    <sentence id="3241">
        <text>But the main hit was the whole grilled fish.</text>
        <aspectTerms>
            <aspectTerm term="whole grilled fish" polarity="positive" from="25" to="43"/>
        </aspectTerms>
        <aspectCategories>
            <aspectCategory category="food" polarity="positive"/>
        </aspectCategories>
    </sentence>
    <sentence id="1866">
        <text>I had the tuna tartare with sake, mushroom ravioli with pinot noir, and the chocolate sampler with a dessert wine for $49.</text>
        <aspectTerms>
            <aspectTerm term="tuna tartare" polarity="positive" from="10" to="22"/>
            <aspectTerm term="sake" polarity="positive" from="28" to="32"/>
            <aspectTerm term="mushroom ravioli" polarity="positive" from="34" to="50"/>
            <aspectTerm term="pinot noir" polarity="positive" from="56" to="66"/>
            <aspectTerm term="chocolate sampler" polarity="positive" from="76" to="93"/>
            <aspectTerm term="dessert wine" polarity="positive" from="101" to="113"/>
        </aspectTerms>
        <aspectCategories>
            <aspectCategory category="price" polarity="positive"/>
        </aspectCategories>
    </sentence>
    <sentence id="2570">
        <text>On a hot day it was fabulous to stop in and enjoy lunch.</text>
        <aspectTerms>
            <aspectTerm term="lunch" polarity="positive" from="50" to="55"/>
        </aspectTerms>
        <aspectCategories>
            <aspectCategory category="anecdotes/miscellaneous" polarity="positive"/>
        </aspectCategories>
    </sentence>
    <sentence id="280">
        <text>The food is delicious and beautifully prepared along with the friendly and personable service.</text>
        <aspectTerms>
            <aspectTerm term="food" polarity="positive" from="4" to="8"/>
            <aspectTerm term="service" polarity="positive" from="86" to="93"/>
        </aspectTerms>
        <aspectCategories>
            <aspectCategory category="food" polarity="positive"/>
            <aspectCategory category="service" polarity="positive"/>
        </aspectCategories>
    </sentence>
    <sentence id="1021">
        <text>I usually go there later at night when I get off work so I don't have to deal with crowds or lines.</text>
        <aspectTerms>
            <aspectTerm term="lines" polarity="negative" from="93" to="98"/>
            <aspectTerm term="crowds" polarity="negative" from="83" to="89"/>
        </aspectTerms>
        <aspectCategories>
            <aspectCategory category="anecdotes/miscellaneous" polarity="neutral"/>
        </aspectCategories>
    </sentence>
    <sentence id="1729">
        <text>Pizza here is consistently good.</text>
        <aspectTerms>
            <aspectTerm term="Pizza" polarity="positive" from="0" to="5"/>
        </aspectTerms>
        <aspectCategories>
            <aspectCategory category="food" polarity="positive"/>
        </aspectCategories>
    </sentence>
    <sentence id="610">
        <text>We had a great tiem watching the shows and characters and ar food was just what we were looking for.</text>
        <aspectTerms>
            <aspectTerm term="shows" polarity="positive" from="33" to="38"/>
            <aspectTerm term="food" polarity="positive" from="61" to="65"/>
            <aspectTerm term="characters" polarity="positive" from="43" to="53"/>
        </aspectTerms>
        <aspectCategories>
            <aspectCategory category="food" polarity="positive"/>
            <aspectCategory category="ambience" polarity="positive"/>
        </aspectCategories>
    </sentence>
    <sentence id="3211">
        <text>After 2 tries by the waiter to take it away (we hadn't even looked at it yet, we had full beers yet to drink), the manager approached and told us they needed the table for people with reservations.</text>
        <aspectTerms>
            <aspectTerm term="waiter" polarity="negative" from="21" to="27"/>
            <aspectTerm term="beers" polarity="neutral" from="90" to="95"/>
            <aspectTerm term="manager" polarity="negative" from="115" to="122"/>
            <aspectTerm term="reservations" polarity="positive" from="184" to="196"/>
        </aspectTerms>
        <aspectCategories>
            <aspectCategory category="service" polarity="negative"/>
        </aspectCategories>
    </sentence>
    <sentence id="2984">
        <text>Wouldn't recomend it for dinner!</text>
        <aspectTerms>
            <aspectTerm term="dinner" polarity="negative" from="25" to="31"/>
        </aspectTerms>
        <aspectCategories>
            <aspectCategory category="anecdotes/miscellaneous" polarity="negative"/>
        </aspectCategories>
    </sentence>
    <sentence id="1429">
        <text>Sauce was watery and the food didn't have much flavor.</text>
        <aspectTerms>
            <aspectTerm term="Sauce" polarity="negative" from="0" to="5"/>
            <aspectTerm term="food" polarity="negative" from="25" to="29"/>
            <aspectTerm term="flavor" polarity="negative" from="47" to="53"/>
        </aspectTerms>
        <aspectCategories>
            <aspectCategory category="food" polarity="negative"/>
        </aspectCategories>
    </sentence>
    <sentence id="1855">
        <text>My husband and I enjoy Sangria.</text>
        <aspectTerms>
            <aspectTerm term="Sangria" polarity="positive" from="23" to="30"/>
        </aspectTerms>
        <aspectCategories>
            <aspectCategory category="food" polarity="positive"/>
        </aspectCategories>
    </sentence>
    <sentence id="3409">
        <text>But after last night, Spice Grill is the only place I'm eating indian cuisine.</text>
        <aspectTerms>
            <aspectTerm term="indian cuisine" polarity="positive" from="63" to="77"/>
        </aspectTerms>
        <aspectCategories>
            <aspectCategory category="food" polarity="positive"/>
        </aspectCategories>
    </sentence>
    <sentence id="579">
        <text>We both opted for a pasta dish and they were served timely and fresh.</text>
        <aspectTerms>
            <aspectTerm term="pasta dish" polarity="positive" from="20" to="30"/>
            <aspectTerm term="served" polarity="positive" from="45" to="51"/>
        </aspectTerms>
        <aspectCategories>
            <aspectCategory category="service" polarity="positive"/>
            <aspectCategory category="food" polarity="positive"/>
        </aspectCategories>
    </sentence>
    <sentence id="3670">
        <text>First the wrong bread came out with the appetizer, then when i tried to order a second glass of wine for my main course...</text>
        <aspectTerms>
            <aspectTerm term="bread" polarity="negative" from="16" to="21"/>
            <aspectTerm term="appetizer" polarity="neutral" from="40" to="49"/>
            <aspectTerm term="glass of wine" polarity="neutral" from="87" to="100"/>
            <aspectTerm term="main course" polarity="neutral" from="108" to="119"/>
        </aspectTerms>
        <aspectCategories>
            <aspectCategory category="service" polarity="negative"/>
        </aspectCategories>
    </sentence>
    <sentence id="685">
        <text>Not sure where the previous reviewer, lonk, dined, but Saul is in a great neighborhood and has great food!</text>
        <aspectTerms>
            <aspectTerm term="neighborhood" polarity="positive" from="74" to="86"/>
            <aspectTerm term="food" polarity="positive" from="101" to="105"/>
        </aspectTerms>
        <aspectCategories>
            <aspectCategory category="food" polarity="positive"/>
            <aspectCategory category="ambience" polarity="positive"/>
        </aspectCategories>
    </sentence>
    <sentence id="428">
        <text>In an area sadly lacking in decent Thai food, this is one of the best spots.</text>
        <aspectTerms>
            <aspectTerm term="Thai food" polarity="positive" from="35" to="44"/>
        </aspectTerms>
        <aspectCategories>
            <aspectCategory category="food" polarity="positive"/>
        </aspectCategories>
    </sentence>
    <sentence id="3378">
        <text>Tell them Herky sent you and get a free confused look from the waiter.</text>
        <aspectTerms>
            <aspectTerm term="waiter" polarity="negative" from="63" to="69"/>
        </aspectTerms>
        <aspectCategories>
            <aspectCategory category="anecdotes/miscellaneous" polarity="neutral"/>
        </aspectCategories>
    </sentence>
    <sentence id="779">
        <text>Make reservations but expect to be delayed 15-20 minutes as the hosting staff was having difficulty seating guests who arrived with a reservation because they probably had a lot of walk ins being so close to Time Square.</text>
        <aspectTerms>
            <aspectTerm term="hosting staff" polarity="negative" from="64" to="77"/>
            <aspectTerm term="reservations" polarity="negative" from="5" to="17"/>
            <aspectTerm term="reservation" polarity="neutral" from="134" to="145"/>
            <aspectTerm term="seating" polarity="negative" from="100" to="107"/>
        </aspectTerms>
        <aspectCategories>
            <aspectCategory category="service" polarity="conflict"/>
        </aspectCategories>
    </sentence>
    <sentence id="916">
        <text>The food was average or above including some surprising tasty dishes.</text>
        <aspectTerms>
            <aspectTerm term="food" polarity="positive" from="4" to="8"/>
            <aspectTerm term="dishes" polarity="positive" from="62" to="68"/>
        </aspectTerms>
        <aspectCategories>
            <aspectCategory category="food" polarity="positive"/>
        </aspectCategories>
    </sentence>
    <sentence id="2194">
        <text>They don't seem to place an emphasis on specials or fresh ingredients which to me is necessary for good thai.</text>
        <aspectTerms>
            <aspectTerm term="specials" polarity="negative" from="40" to="48"/>
            <aspectTerm term="ingredients" polarity="negative" from="58" to="69"/>
            <aspectTerm term="thai" polarity="neutral" from="104" to="108"/>
        </aspectTerms>
        <aspectCategories>
            <aspectCategory category="food" polarity="negative"/>
        </aspectCategories>
    </sentence>
    <sentence id="1066">
        <text>Other apetizers and food</text>
        <aspectTerms>
            <aspectTerm term="apetizers" polarity="neutral" from="6" to="15"/>
            <aspectTerm term="food" polarity="neutral" from="20" to="24"/>
        </aspectTerms>
        <aspectCategories>
            <aspectCategory category="food" polarity="neutral"/>
        </aspectCategories>
    </sentence>
    <sentence id="127">
        <text>The noodle and rices dishes taste great.</text>
        <aspectTerms>
            <aspectTerm term="noodle and rices dishes" polarity="positive" from="4" to="27"/>
        </aspectTerms>
        <aspectCategories>
            <aspectCategory category="food" polarity="positive"/>
        </aspectCategories>
    </sentence>
    <sentence id="427">
        <text>The food's as good as ever.</text>
        <aspectTerms>
            <aspectTerm term="food" polarity="positive" from="4" to="8"/>
        </aspectTerms>
        <aspectCategories>
            <aspectCategory category="food" polarity="positive"/>
        </aspectCategories>
    </sentence>
    <sentence id="2298">
        <text>The crust is thin, the ingredients are fresh and the staff is friendly.</text>
        <aspectTerms>
            <aspectTerm term="crust" polarity="positive" from="4" to="9"/>
            <aspectTerm term="staff" polarity="positive" from="53" to="58"/>
            <aspectTerm term="ingredients" polarity="positive" from="23" to="34"/>
        </aspectTerms>
        <aspectCategories>
            <aspectCategory category="food" polarity="positive"/>
            <aspectCategory category="service" polarity="positive"/>
        </aspectCategories>
    </sentence>
    <sentence id="269">
        <text>Your friends will thank you for introducing them to this gem!</text>
        <aspectCategories>
            <aspectCategory category="anecdotes/miscellaneous" polarity="positive"/>
        </aspectCategories>
    </sentence>
    <sentence id="3169">
        <text>Also a little more expensive than your average bagel place.</text>
        <aspectTerms>
            <aspectTerm term="bagel" polarity="neutral" from="47" to="52"/>
        </aspectTerms>
        <aspectCategories>
            <aspectCategory category="price" polarity="negative"/>
        </aspectCategories>
    </sentence>
    <sentence id="3335">
        <text>the food was undercooked-the sauce watery, and the vegetables raw.</text>
        <aspectTerms>
            <aspectTerm term="food" polarity="negative" from="4" to="8"/>
            <aspectTerm term="vegetables" polarity="negative" from="51" to="61"/>
            <aspectTerm term="sauce" polarity="negative" from="29" to="34"/>
        </aspectTerms>
        <aspectCategories>
            <aspectCategory category="food" polarity="negative"/>
        </aspectCategories>
    </sentence>
    <sentence id="2356">
        <text>And the fried clams had just enough kick to them to make 'em worth eating.</text>
        <aspectTerms>
            <aspectTerm term="fried clams" polarity="positive" from="8" to="19"/>
        </aspectTerms>
        <aspectCategories>
            <aspectCategory category="food" polarity="positive"/>
        </aspectCategories>
    </sentence>
    <sentence id="1199">
        <text>The sauces used are also not that exciting.</text>
        <aspectTerms>
            <aspectTerm term="sauces" polarity="negative" from="4" to="10"/>
        </aspectTerms>
        <aspectCategories>
            <aspectCategory category="food" polarity="negative"/>
        </aspectCategories>
    </sentence>
    <sentence id="2444">
        <text>The secret is the lunch menu which offers a complimentary appetizer with every entree ordered.</text>
        <aspectTerms>
            <aspectTerm term="lunch menu" polarity="positive" from="18" to="28"/>
            <aspectTerm term="appetizer" polarity="positive" from="58" to="67"/>
            <aspectTerm term="entree" polarity="positive" from="79" to="85"/>
        </aspectTerms>
        <aspectCategories>
            <aspectCategory category="food" polarity="positive"/>
        </aspectCategories>
    </sentence>
    <sentence id="720">
        <text>I absolutely love this place!!!</text>
        <aspectCategories>
            <aspectCategory category="anecdotes/miscellaneous" polarity="positive"/>
        </aspectCategories>
    </sentence>
    <sentence id="340">
        <text>The rice was poor quality and was cooked so badly it was hard.</text>
        <aspectTerms>
            <aspectTerm term="rice" polarity="negative" from="4" to="8"/>
            <aspectTerm term="quality" polarity="negative" from="18" to="25"/>
            <aspectTerm term="cooked" polarity="negative" from="34" to="40"/>
        </aspectTerms>
        <aspectCategories>
            <aspectCategory category="food" polarity="negative"/>
        </aspectCategories>
    </sentence>
    <sentence id="228">
        <text>We had champagne and caviar and felt like princesses!</text>
        <aspectTerms>
            <aspectTerm term="champagne" polarity="positive" from="7" to="16"/>
            <aspectTerm term="caviar" polarity="positive" from="21" to="27"/>
        </aspectTerms>
        <aspectCategories>
            <aspectCategory category="food" polarity="positive"/>
        </aspectCategories>
    </sentence>
    <sentence id="651">
        <text>The shrimp scampi was excellent and the antipasti were plentiful.</text>
        <aspectTerms>
            <aspectTerm term="shrimp scampi" polarity="positive" from="4" to="17"/>
            <aspectTerm term="antipasti" polarity="positive" from="40" to="49"/>
        </aspectTerms>
        <aspectCategories>
            <aspectCategory category="food" polarity="positive"/>
        </aspectCategories>
    </sentence>
    <sentence id="2664">
        <text>I am surprised to say the least and find such practice not worth the effort.</text>
        <aspectCategories>
            <aspectCategory category="anecdotes/miscellaneous" polarity="negative"/>
        </aspectCategories>
    </sentence>
    <sentence id="1930">
        <text>When my dessert came, there was a candle in it - not because anyone asked for one - but because the waiter must have seen me opening my birthday card and gift, and said he knew it was a special occassion of some sort.</text>
        <aspectTerms>
            <aspectTerm term="dessert" polarity="neutral" from="8" to="15"/>
            <aspectTerm term="waiter" polarity="positive" from="100" to="106"/>
        </aspectTerms>
        <aspectCategories>
            <aspectCategory category="service" polarity="positive"/>
        </aspectCategories>
    </sentence>
    <sentence id="2090">
        <text>I got the $10 10-piece dim sum combo, every bite of which was great.</text>
        <aspectTerms>
            <aspectTerm term="dim sum combo" polarity="positive" from="23" to="36"/>
        </aspectTerms>
        <aspectCategories>
            <aspectCategory category="price" polarity="positive"/>
            <aspectCategory category="food" polarity="positive"/>
        </aspectCategories>
    </sentence>
    <sentence id="977">
        <text>There are other Vietnamese restaurants in the chinatown area and you can forget about those.</text>
        <aspectCategories>
            <aspectCategory category="anecdotes/miscellaneous" polarity="neutral"/>
        </aspectCategories>
    </sentence>
    <sentence id="2433">
        <text>There is also very limited seating and there can be a substantial wait in getting food at peak times.</text>
        <aspectTerms>
            <aspectTerm term="seating" polarity="negative" from="27" to="34"/>
            <aspectTerm term="food" polarity="neutral" from="82" to="86"/>
            <aspectTerm term="wait" polarity="negative" from="66" to="70"/>
        </aspectTerms>
        <aspectCategories>
            <aspectCategory category="ambience" polarity="negative"/>
            <aspectCategory category="service" polarity="negative"/>
        </aspectCategories>
    </sentence>
    <sentence id="1949">
        <text>If it's just a quick martini at the bar (which I recommend Jeffery's) or a mind blowing Roast Chicken, go to Village!</text>
        <aspectTerms>
            <aspectTerm term="martini" polarity="neutral" from="21" to="28"/>
            <aspectTerm term="bar" polarity="neutral" from="36" to="39"/>
            <aspectTerm term="Roast Chicken" polarity="positive" from="88" to="101"/>
        </aspectTerms>
        <aspectCategories>
            <aspectCategory category="food" polarity="positive"/>
        </aspectCategories>
    </sentence>
    <sentence id="2757">
        <text>No thanks!!!</text>
        <aspectCategories>
            <aspectCategory category="anecdotes/miscellaneous" polarity="negative"/>
        </aspectCategories>
    </sentence>
    <sentence id="301">
        <text>There was a long wait for a table outside, but it was a little too hot in the sun anyway so our insde table was very nice.</text>
        <aspectTerms>
            <aspectTerm term="table" polarity="neutral" from="28" to="33"/>
            <aspectTerm term="insde table" polarity="positive" from="96" to="107"/>
            <aspectTerm term="wait" polarity="negative" from="17" to="21"/>
        </aspectTerms>
        <aspectCategories>
            <aspectCategory category="service" polarity="conflict"/>
        </aspectCategories>
    </sentence>
    <sentence id="336">
        <text>I would definently recommend this restaurant.</text>
        <aspectCategories>
            <aspectCategory category="anecdotes/miscellaneous" polarity="positive"/>
        </aspectCategories>
    </sentence>
    <sentence id="942">
        <text>The prices are wonderfully low.</text>
        <aspectTerms>
            <aspectTerm term="prices" polarity="positive" from="4" to="10"/>
        </aspectTerms>
        <aspectCategories>
            <aspectCategory category="price" polarity="positive"/>
        </aspectCategories>
    </sentence>
    <sentence id="2887">
        <text>If you like spicy food get the chicken vindaloo.</text>
        <aspectTerms>
            <aspectTerm term="chicken vindaloo" polarity="neutral" from="31" to="47"/>
            <aspectTerm term="spicy food" polarity="neutral" from="12" to="22"/>
        </aspectTerms>
        <aspectCategories>
            <aspectCategory category="food" polarity="positive"/>
        </aspectCategories>
    </sentence>
    <sentence id="80">
        <text>I lOVE THIS PLACE!</text>
        <aspectCategories>
            <aspectCategory category="anecdotes/miscellaneous" polarity="positive"/>
        </aspectCategories>
    </sentence>
    <sentence id="2398">
        <text>I have never been disappointed but their true strength lays in their amazingly delicious and cheap lunch specials.</text>
        <aspectTerms>
            <aspectTerm term="lunch specials" polarity="positive" from="99" to="113"/>
        </aspectTerms>
        <aspectCategories>
            <aspectCategory category="food" polarity="positive"/>
            <aspectCategory category="price" polarity="positive"/>
        </aspectCategories>
    </sentence>
    <sentence id="53">
        <text>So much more than the usual bar food, go there to enjoy the menu while sampling one of their hand-crafted beers.</text>
        <aspectTerms>
            <aspectTerm term="bar food" polarity="positive" from="28" to="36"/>
            <aspectTerm term="menu" polarity="positive" from="60" to="64"/>
            <aspectTerm term="hand-crafted beers" polarity="positive" from="93" to="111"/>
        </aspectTerms>
        <aspectCategories>
            <aspectCategory category="food" polarity="positive"/>
        </aspectCategories>
    </sentence>
    <sentence id="1475">
        <text>A big disappointment, all around.</text>
        <aspectCategories>
            <aspectCategory category="anecdotes/miscellaneous" polarity="negative"/>
        </aspectCategories>
    </sentence>
    <sentence id="1560">
        <text>And its absolutely DELICIOUS.</text>
        <aspectCategories>
            <aspectCategory category="food" polarity="positive"/>
        </aspectCategories>
    </sentence>
    <sentence id="2025">
        <text>No free drink.</text>
        <aspectTerms>
            <aspectTerm term="drink" polarity="neutral" from="8" to="13"/>
        </aspectTerms>
        <aspectCategories>
            <aspectCategory category="price" polarity="negative"/>
        </aspectCategories>
    </sentence>
    <sentence id="1760">
        <text>I would say that all was fine and tasty but the heaviness on my stomach someting that i can't not mention or undermine.</text>
        <aspectCategories>
            <aspectCategory category="food" polarity="conflict"/>
        </aspectCategories>
    </sentence>
    <sentence id="259">
        <text>This is my first time writing a review for a restaurant because the food and service was excellent.</text>
        <aspectTerms>
            <aspectTerm term="food" polarity="positive" from="68" to="72"/>
            <aspectTerm term="service" polarity="positive" from="77" to="84"/>
        </aspectTerms>
        <aspectCategories>
            <aspectCategory category="food" polarity="positive"/>
            <aspectCategory category="service" polarity="positive"/>
            <aspectCategory category="anecdotes/miscellaneous" polarity="positive"/>
        </aspectCategories>
    </sentence>
    <sentence id="2829">
        <text>Definitely Highly NOT recommended.</text>
        <aspectCategories>
            <aspectCategory category="anecdotes/miscellaneous" polarity="negative"/>
        </aspectCategories>
    </sentence>
    <sentence id="1211">
        <text>While they keep the capex to a minimum, they do put some cash into the bagels, because they among the best in the city.</text>
        <aspectTerms>
            <aspectTerm term="capex" polarity="positive" from="20" to="25"/>
            <aspectTerm term="bagels" polarity="neutral" from="71" to="77"/>
        </aspectTerms>
        <aspectCategories>
            <aspectCategory category="food" polarity="positive"/>
            <aspectCategory category="price" polarity="positive"/>
        </aspectCategories>
    </sentence>
    <sentence id="177">
        <text>I had a huge group for my birthday and we were well taken care of.</text>
        <aspectCategories>
            <aspectCategory category="service" polarity="positive"/>
        </aspectCategories>
    </sentence>
    <sentence id="1312">
        <text>The two star chefs left quite some time ago to open their own place.</text>
        <aspectTerms>
            <aspectTerm term="chefs" polarity="neutral" from="13" to="18"/>
        </aspectTerms>
        <aspectCategories>
            <aspectCategory category="anecdotes/miscellaneous" polarity="neutral"/>
        </aspectCategories>
[truncated: 835,623 more chars]
